# Supplementary material for: Rapid de novo discovery of peptidomimetic affinity reagents for human angiotensin converting enzyme 2
Source: Commun Chem. 2022 Jan 19;5:8. doi: 10.1038/s42004-022-00625-3 (PMC9814530; doi:10.1038/s42004-022-00625-3)
Supplement: Supplementary file 3 — Supplementary Data 1 [file 42004_2022_625_MOESM3_ESM.xlsx]

## Sheet: Fig 2a
Time, second	1000 nM	500 nM	250 nM	125 nM	62.5 nM
0	0.069898	0.043978	0.029685	0.018722	0.013387
0.2	0.091423	0.056085	0.035839	0.02172	0.015021
0.39	0.116556	0.07016	0.04304	0.025406	0.017
0.59	0.145037	0.086376	0.051724	0.030228	0.01901
0.81	0.17553	0.104016	0.060796	0.035068	0.02117
1	0.208112	0.122898	0.070625	0.040527	0.023277
1.19	0.242288	0.143304	0.08121	0.046653	0.025885
1.39	0.276631	0.164357	0.092023	0.052628	0.028757
1.59	0.310491	0.185182	0.102405	0.058303	0.031372
1.79	0.342854	0.205659	0.112459	0.064154	0.034333
2	0.372434	0.224942	0.12208	0.070031	0.03748
2.2	0.398554	0.242437	0.131248	0.075222	0.039977
2.39	0.423519	0.25968	0.140404	0.080646	0.042738
2.61	0.446434	0.275845	0.149329	0.085822	0.045696
2.81	0.467891	0.290946	0.157809	0.090828	0.048511
3	0.487884	0.305258	0.165392	0.095164	0.05045
3.21	0.506874	0.319296	0.17344	0.099826	0.053065
3.39	0.525141	0.333579	0.181347	0.10486	0.055832
3.59	0.542431	0.34686	0.189055	0.109389	0.05809
3.81	0.559356	0.360024	0.196793	0.11404	0.060856
3.99	0.575498	0.372996	0.204116	0.118536	0.063347
4.2	0.591046	0.384955	0.211227	0.122808	0.06586
4.42	0.605629	0.396494	0.218416	0.12768	0.068309
4.6	0.619423	0.407807	0.225823	0.132491	0.070341
4.79	0.632223	0.41838	0.232237	0.136661	0.072188
5.01	0.645423	0.429396	0.239115	0.140993	0.074189
5.21	0.657513	0.440189	0.24582	0.145201	0.076514
5.4	0.669557	0.45028	0.252568	0.149296	0.079128
5.6	0.680979	0.459873	0.258236	0.152867	0.080825
5.8	0.692378	0.469177	0.26441	0.156946	0.083361
5.99	0.703354	0.478525	0.271133	0.161068	0.086033
6.19	0.714263	0.487867	0.277631	0.1652	0.087937
6.41	0.724284	0.496842	0.283319	0.169413	0.090532
6.6	0.733849	0.505348	0.289068	0.173094	0.092746
6.79	0.74299	0.513415	0.294166	0.176595	0.094683
7	0.751341	0.521751	0.299789	0.180368	0.096624
7.19	0.760139	0.529955	0.305557	0.184469	0.099066
7.39	0.768346	0.537923	0.310961	0.188183	0.101143
7.6	0.776486	0.545415	0.316584	0.191535	0.103016
7.8	0.784356	0.552781	0.321537	0.195124	0.104697
7.99	0.792351	0.560067	0.326653	0.198575	0.106557
8.19	0.799698	0.567205	0.331669	0.202086	0.108637
8.39	0.807127	0.574186	0.336767	0.205667	0.110188
8.6	0.814514	0.581192	0.341871	0.208992	0.11169
8.81	0.821719	0.587893	0.34677	0.212407	0.113273
9	0.829098	0.594841	0.352074	0.215365	0.114853
9.19	0.835879	0.601043	0.356877	0.218401	0.116636
9.41	0.843494	0.607421	0.362299	0.221917	0.118763
9.61	0.850199	0.613986	0.36684	0.224708	0.120419
9.8	0.857115	0.620071	0.371672	0.227793	0.122547
10	0.863613	0.626041	0.376511	0.230677	0.124409
10.2	0.869884	0.632019	0.380944	0.233687	0.125931
10.39	0.87587	0.637512	0.385124	0.236371	0.127944
10.61	0.882626	0.643693	0.389946	0.240107	0.130235
10.81	0.88823	0.649145	0.393859	0.243013	0.131775
11	0.893532	0.654448	0.397865	0.245995	0.133324
11.2	0.899148	0.659085	0.401353	0.248917	0.134413
11.4	0.904463	0.664161	0.405363	0.252121	0.135978
11.59	0.90991	0.669379	0.409423	0.255234	0.13769
11.81	0.915285	0.674239	0.412993	0.258584	0.139292
12.01	0.920193	0.679036	0.416851	0.261237	0.14093
12.2	0.924818	0.684295	0.420824	0.264355	0.1425
12.39	0.929982	0.68899	0.425247	0.26708	0.143946
12.61	0.934727	0.693903	0.429774	0.270026	0.145605
12.79	0.939417	0.698066	0.433604	0.272373	0.147109
13	0.944001	0.702764	0.437049	0.274482	0.148495
13.21	0.949088	0.708219	0.441305	0.277369	0.150846
13.4	0.953728	0.713312	0.445336	0.280329	0.152907
13.59	0.958184	0.718362	0.44901	0.282676	0.154875
13.79	0.96255	0.722632	0.452394	0.284816	0.156271
13.99	0.967116	0.727215	0.456023	0.287345	0.157615
14.2	0.971138	0.731945	0.45943	0.289887	0.159203
14.4	0.975383	0.736275	0.46287	0.292735	0.160934
14.6	0.979478	0.740933	0.466365	0.29561	0.162629
14.79	0.983223	0.74476	0.469112	0.297571	0.163839
14.99	0.987162	0.748817	0.472331	0.300395	0.165072
15.21	0.991304	0.752788	0.475421	0.302922	0.166411
15.4	0.995421	0.757101	0.478952	0.306123	0.168254
15.6	0.999598	0.761321	0.482415	0.308892	0.169886
15.8	1.00386	0.765465	0.485951	0.311711	0.171522
15.99	1.00788	0.769364	0.489447	0.314469	0.173263
16.21	1.01196	0.77361	0.493346	0.317482	0.17487
16.41	1.01612	0.777124	0.497012	0.320163	0.176362
16.6	1.01995	0.780542	0.50003	0.322836	0.177642
16.8	1.02391	0.784003	0.502809	0.325338	0.179498
17	1.02818	0.788088	0.506093	0.328337	0.181494
17.19	1.03237	0.792364	0.510106	0.331425	0.183621
17.41	1.03611	0.7957	0.513318	0.334061	0.185461
17.61	1.0397	0.799174	0.516349	0.335872	0.187189
17.8	1.04278	0.802215	0.519275	0.337525	0.188116
17.99	1.04561	0.805343	0.522128	0.339248	0.188976
18.21	1.04824	0.808222	0.525037	0.341138	0.190431
18.39	1.05088	0.810843	0.527574	0.342766	0.191497
18.61	1.05368	0.81427	0.530091	0.344285	0.192508
18.8	1.05702	0.817672	0.532998	0.346219	0.194021
19	1.05971	0.820865	0.535536	0.347855	0.195013
19.19	1.06287	0.824304	0.538368	0.349936	0.196379
19.41	1.0657	0.827509	0.54114	0.35252	0.197597
19.59	1.06866	0.831176	0.543987	0.354482	0.198633
19.8	1.07151	0.834664	0.546677	0.356675	0.199794
20	1.07407	0.837613	0.549196	0.35889	0.200675
20.2	1.07648	0.840565	0.551687	0.360931	0.201524
20.39	1.07934	0.84355	0.553977	0.36326	0.202462
20.59	1.08271	0.846833	0.556811	0.365572	0.203911
20.8	1.0855	0.849544	0.559465	0.368128	0.205082
21	1.08839	0.852495	0.562207	0.370426	0.206406
21.2	1.09087	0.855251	0.564843	0.372778	0.207541
21.4	1.09355	0.857363	0.567372	0.374465	0.208373
21.59	1.09628	0.859961	0.56996	0.376261	0.209877
21.81	1.09878	0.86235	0.572766	0.378579	0.211214
22.01	1.10086	0.864543	0.57481	0.380796	0.212477
22.2	1.10374	0.867507	0.577383	0.382934	0.214385
22.4	1.10631	0.870369	0.579472	0.384611	0.215792
22.6	1.10907	0.873438	0.582283	0.386764	0.217525
22.79	1.11224	0.876383	0.584963	0.389037	0.219673
23.01	1.11468	0.879272	0.587387	0.390931	0.221512
23.21	1.11719	0.882093	0.590043	0.393204	0.223108
23.4	1.11906	0.884894	0.592121	0.395194	0.224485
23.6	1.1209	0.887772	0.594776	0.396897	0.225993
23.81	1.12285	0.890336	0.597084	0.398817	0.227471
23.99	1.12525	0.892754	0.599203	0.400772	0.228418
24.21	1.12726	0.895156	0.600966	0.402413	0.229478
24.41	1.12913	0.897504	0.602873	0.404088	0.230033
24.6	1.13132	0.899366	0.60471	0.405847	0.230773
24.79	1.13287	0.901508	0.606684	0.407821	0.231293
25.01	1.13503	0.903699	0.60868	0.409492	0.232271
25.21	1.1374	0.905861	0.610884	0.411485	0.233375
25.4	1.13931	0.907355	0.612897	0.412827	0.233945
25.6	1.14185	0.910098	0.615657	0.415271	0.235883
25.8	1.14364	0.911728	0.617545	0.417138	0.236875
25.99	1.14589	0.914077	0.619879	0.418884	0.238122
26.21	1.14852	0.916717	0.622462	0.420439	0.239398
26.41	1.15078	0.919019	0.62472	0.422321	0.240532
26.6	1.15317	0.921107	0.627053	0.424057	0.241698
26.8	1.15591	0.923458	0.629261	0.425725	0.243089
27	1.15802	0.925831	0.631706	0.427877	0.244569
27.19	1.16014	0.928041	0.633988	0.429519	0.245894
27.39	1.16224	0.930614	0.636882	0.431673	0.247408
27.61	1.16398	0.93287	0.639476	0.433342	0.248895
27.8	1.1659	0.935212	0.64129	0.435234	0.249955
28	1.16761	0.937289	0.643091	0.436561	0.250359
28.21	1.16915	0.939441	0.644556	0.437978	0.251125
28.39	1.17084	0.941376	0.64641	0.439637	0.251907
28.61	1.17304	0.943296	0.64816	0.441398	0.252839
28.81	1.17474	0.94571	0.650185	0.442801	0.253968
29	1.17675	0.947262	0.651604	0.444084	0.255064
29.2	1.17836	0.949041	0.653208	0.44545	0.256281
29.41	1.17971	0.950101	0.654784	0.446731	0.25667
29.59	1.1818	0.952163	0.656898	0.448147	0.257773
29.81	1.18399	0.953864	0.658907	0.449948	0.258809
30.01	1.18563	0.956106	0.661131	0.451266	0.259619
30.2	1.18759	0.95816	0.663171	0.452717	0.260581
30.4	1.18954	0.960124	0.665064	0.454636	0.261954
30.61	1.19118	0.961436	0.666679	0.455964	0.262926
30.79	1.19245	0.962516	0.668069	0.45745	0.264059
31	1.19413	0.964485	0.670122	0.459744	0.265565
31.22	1.19602	0.966485	0.672327	0.461113	0.267118
31.4	1.19745	0.968327	0.674353	0.462996	0.26851
31.59	1.19895	0.970275	0.675975	0.464511	0.269896
31.81	1.20049	0.972281	0.677634	0.466166	0.271143
32	1.20193	0.974153	0.67942	0.467597	0.271915
32.2	1.20382	0.976058	0.680651	0.468902	0.273261
32.39	1.20545	0.977343	0.682223	0.470095	0.274474
32.59	1.20717	0.979286	0.683984	0.471498	0.275482
32.79	1.20834	0.98114	0.685461	0.472464	0.276515
32.99	1.21008	0.98304	0.687193	0.47403	0.277684
33.21	1.21184	0.985049	0.68867	0.475528	0.278521
33.4	1.21345	0.986619	0.690321	0.476707	0.279398
33.59	1.21533	0.988669	0.692292	0.478132	0.280636
33.79	1.21689	0.990589	0.694002	0.479984	0.282015
33.99	1.21783	0.992056	0.695466	0.481187	0.28287
34.21	1.21928	0.993659	0.696997	0.482912	0.284158
34.41	1.22023	0.995189	0.698184	0.484506	0.285325
34.6	1.22136	0.996807	0.699782	0.485649	0.286564
34.8	1.22258	0.998169	0.701208	0.487415	0.2875
35.01	1.2244	1.00053	0.703441	0.489401	0.28895
35.19	1.22565	1.00202	0.704976	0.490656	0.289925
35.41	1.22687	1.00331	0.706388	0.492119	0.291054
35.61	1.22834	1.00487	0.707897	0.493441	0.292181
35.8	1.22966	1.00642	0.709666	0.494891	0.293012
36	1.23087	1.00748	0.71098	0.496203	0.293359
36.21	1.23258	1.00911	0.712687	0.497392	0.294269
36.39	1.234	1.01029	0.714202	0.49876	0.294732
36.61	1.23563	1.0124	0.71639	0.500489	0.295823
36.8	1.23703	1.01404	0.718125	0.502008	0.296594
37	1.23862	1.01564	0.719465	0.503296	0.297404
37.19	1.24009	1.017	0.720668	0.504618	0.298249
37.41	1.24173	1.01836	0.722374	0.506269	0.299546
37.6	1.24321	1.01974	0.723952	0.507676	0.30056
37.8	1.24446	1.02079	0.725049	0.508721	0.301207
37.99	1.24558	1.02185	0.726543	0.51023	0.301717
38.19	1.24661	1.0231	0.72789	0.511495	0.302229
38.39	1.2482	1.02462	0.729327	0.512733	0.303308
38.59	1.24974	1.02652	0.731061	0.514088	0.304207
38.8	1.25074	1.02742	0.731914	0.51507	0.304367
39	1.25195	1.02899	0.733011	0.516241	0.305352
39.19	1.25286	1.0299	0.734153	0.516877	0.306015
39.39	1.25445	1.03129	0.735593	0.518513	0.30726
39.59	1.25538	1.03282	0.737007	0.519624	0.30824
39.8	1.25646	1.03398	0.738302	0.520603	0.309001
40.01	1.25787	1.03564	0.739816	0.522183	0.310064
40.2	1.259	1.03724	0.741278	0.5232	0.310975
40.4	1.26056	1.03926	0.742851	0.524946	0.312756
40.61	1.26162	1.0411	0.744731	0.526431	0.314415
40.79	1.26242	1.04251	0.745954	0.527826	0.315317
41.01	1.2634	1.04397	0.747274	0.528819	0.316448
41.2	1.26456	1.0455	0.748749	0.530485	0.317241
41.4	1.2659	1.04693	0.750315	0.531555	0.318208
41.61	1.26671	1.04827	0.751953	0.532592	0.318791
41.81	1.26786	1.04942	0.75354	0.534346	0.319478
42	1.26842	1.05052	0.754709	0.535938	0.3202
42.21	1.26941	1.05186	0.755825	0.537164	0.320909
42.4	1.27036	1.05329	0.756906	0.538123	0.322105
42.59	1.27135	1.05459	0.758119	0.539255	0.32262
42.81	1.27225	1.05512	0.759071	0.540279	0.322898
43.01	1.2737	1.05652	0.760367	0.541659	0.324026
43.2	1.2747	1.05719	0.761152	0.54211	0.324594
43.41	1.27608	1.05821	0.762526	0.543457	0.325821
43.59	1.27716	1.05887	0.763466	0.543955	0.326207
43.79	1.27845	1.05929	0.764584	0.544813	0.327078
43.99	1.27953	1.06059	0.765935	0.546276	0.328128
44.21	1.28032	1.06123	0.766862	0.546939	0.329128
44.4	1.28182	1.0626	0.768466	0.548583	0.330668
44.6	1.28245	1.06342	0.769455	0.549427	0.331373
44.79	1.28367	1.06432	0.770694	0.550632	0.33237
44.99	1.28443	1.0649	0.771816	0.551118	0.332829
45.19	1.2852	1.06587	0.772694	0.552187	0.333303
45.4	1.28616	1.06716	0.774082	0.553276	0.334416
45.61	1.28725	1.06885	0.775859	0.555165	0.335528
45.79	1.28806	1.07007	0.776942	0.556713	0.336667
45.99	1.28823	1.07125	0.777404	0.557402	0.337221
46.21	1.28928	1.07284	0.778599	0.558574	0.337909
46.39	1.28992	1.07396	0.779909	0.559386	0.33881
46.61	1.29123	1.07484	0.781107	0.560571	0.339079
46.82	1.29223	1.07583	0.782156	0.561469	0.339281
46.99	1.29415	1.07703	0.783508	0.562589	0.340228
47.21	1.29513	1.07752	0.784486	0.563615	0.340584
47.41	1.29666	1.0786	0.786544	0.564904	0.341669
47.6	1.29781	1.07943	0.787712	0.566193	0.342169
47.81	1.29861	1.08002	0.789117	0.567369	0.343058
48	1.29944	1.08155	0.789997	0.568411	0.343767
48.19	1.30091	1.08275	0.791244	0.569478	0.344468
48.41	1.30209	1.084	0.792519	0.570887	0.345204
48.61	1.3031	1.08526	0.793493	0.571825	0.34619
48.8	1.30406	1.08578	0.794461	0.572537	0.347224
49.02	1.30505	1.08698	0.795457	0.573655	0.348121
49.19	1.30619	1.08833	0.796718	0.574916	0.349375
49.39	1.30724	1.08966	0.797805	0.575703	0.350252
49.61	1.3077	1.09085	0.798791	0.576423	0.350889
49.8	1.30834	1.09222	0.799573	0.577626	0.351765
50	1.30911	1.09339	0.800507	0.578419	0.352342
50.2	1.30999	1.09446	0.801632	0.579592	0.353278
50.39	1.31074	1.09543	0.802341	0.580408	0.354036
50.59	1.31197	1.09619	0.802977	0.581411	0.354877
50.79	1.31269	1.09674	0.803484	0.582085	0.355297
51	1.31393	1.09769	0.804641	0.583384	0.356367
51.2	1.31424	1.09807	0.804985	0.584202	0.356891
51.39	1.31493	1.0985	0.805905	0.585129	0.357567
51.59	1.31499	1.09858	0.805789	0.585813	0.357614
51.79	1.31513	1.0989	0.806102	0.586517	0.357479
51.99	1.31554	1.0999	0.806838	0.58712	0.357764
52.2	1.31608	1.10038	0.807597	0.588488	0.358131
52.4	1.31661	1.10102	0.808119	0.589519	0.358716
52.59	1.31747	1.1018	0.808943	0.590498	0.359519
52.79	1.31845	1.10278	0.810237	0.591353	0.3606
53.01	1.319	1.10363	0.811558	0.592184	0.360901
53.2	1.3196	1.10461	0.812921	0.592578	0.361281
53.41	1.32036	1.10554	0.813954	0.593208	0.361509
53.6	1.32096	1.10684	0.815794	0.594034	0.362388
53.79	1.32204	1.10797	0.817335	0.595401	0.363575
54.01	1.32311	1.1091	0.818819	0.59642	0.364603
54.21	1.32378	1.11007	0.819452	0.597557	0.36539
54.4	1.32514	1.1118	0.820645	0.598677	0.366326
54.62	1.32634	1.11287	0.821828	0.599507	0.367222
54.8	1.32695	1.11383	0.823083	0.599954	0.367731
54.99	1.32784	1.11472	0.824358	0.600504	0.368598
55.21	1.32862	1.1152	0.825088	0.601227	0.3696
55.41	1.32932	1.11577	0.826156	0.602094	0.369979
55.6	1.32996	1.11657	0.826692	0.603141	0.370797
55.8	1.33075	1.11779	0.82777	0.604794	0.371497
56	1.3312	1.1186	0.828429	0.605554	0.371876
56.19	1.33187	1.11922	0.828849	0.607084	0.372826
56.41	1.33332	1.12033	0.829693	0.608229	0.374172
56.6	1.33414	1.12129	0.830958	0.609202	0.375674
56.8	1.33493	1.12238	0.832291	0.610224	0.376903
56.99	1.33512	1.12302	0.832995	0.610928	0.37748
57.19	1.33595	1.12406	0.834233	0.612573	0.378749
57.39	1.3363	1.12464	0.835522	0.613637	0.379516
57.6	1.33675	1.12537	0.836841	0.614508	0.380489
57.8	1.3373	1.12597	0.837213	0.615576	0.381296
58	1.33841	1.12729	0.838328	0.616921	0.382195
58.19	1.33916	1.12831	0.83893	0.617793	0.383012
58.39	1.34022	1.12969	0.840363	0.618644	0.383601
58.61	1.34081	1.13031	0.841218	0.61908	0.384078
58.8	1.34154	1.13126	0.842646	0.619915	0.385059
59.01	1.3427	1.13225	0.843633	0.620609	0.385699
59.2	1.34404	1.13367	0.844866	0.621523	0.386744
59.39	1.34487	1.13506	0.845953	0.622396	0.387265
59.59	1.34561	1.13622	0.846545	0.623485	0.387755
60.01	1.34566	1.13662	0.846628	0.624204	0.387262
60.21	1.34625	1.13735	0.84762	0.625001	0.387709
60.42	1.34771	1.13794	0.848515	0.626224	0.388715
60.6	1.34889	1.13877	0.849396	0.626773	0.389461
60.82	1.34905	1.13883	0.849588	0.627045	0.390027
61.02	1.34989	1.1395	0.850321	0.627958	0.390532
61.21	1.35007	1.13993	0.85062	0.628659	0.390681
61.41	1.35072	1.14068	0.851829	0.630147	0.391216
61.62	1.35068	1.14087	0.851962	0.630445	0.39127
61.8	1.35093	1.14083	0.852019	0.630638	0.391675
62.02	1.35146	1.14153	0.852447	0.631095	0.392357
62.21	1.35177	1.14233	0.852567	0.631616	0.393052
62.4	1.35133	1.14245	0.852218	0.631735	0.393231
62.62	1.35097	1.14277	0.852765	0.632246	0.393194
62.82	1.35155	1.14372	0.853353	0.633262	0.394377
63.01	1.35225	1.1448	0.854575	0.63423	0.3954
63.22	1.35265	1.14583	0.855509	0.634319	0.395991
63.4	1.35333	1.14688	0.856782	0.635294	0.397468
63.6	1.35338	1.14745	0.857461	0.636125	0.398013
63.82	1.35372	1.14764	0.858054	0.63684	0.39824
64	1.35404	1.1479	0.858756	0.637937	0.398779
64.21	1.35567	1.14881	0.860748	0.6393	0.400206
64.41	1.35693	1.14892	0.861132	0.6399	0.400788
64.6	1.35789	1.14927	0.862095	0.640685	0.401343
64.8	1.35864	1.1497	0.862831	0.64159	0.402012
65	1.3598	1.15058	0.864307	0.642887	0.402691
65.21	1.36035	1.15101	0.865338	0.644028	0.403314
65.42	1.36123	1.15172	0.866422	0.644725	0.403834
65.61	1.36151	1.15203	0.866827	0.645312	0.404374
65.81	1.36234	1.15277	0.867313	0.645958	0.404621
66.02	1.36285	1.15355	0.867266	0.646632	0.404935
66.2	1.36258	1.1539	0.866838	0.646816	0.404781
66.41	1.36263	1.15421	0.867236	0.64752	0.404521
66.63	1.36372	1.1555	0.868479	0.648819	0.405484
66.8	1.36455	1.1568	0.869407	0.650103	0.4062
67.02	1.36509	1.15722	0.870219	0.650805	0.4067
67.22	1.36578	1.15822	0.870678	0.651089	0.407056
67.41	1.36657	1.15918	0.871427	0.652157	0.40774
67.62	1.36703	1.16	0.871922	0.652535	0.407912
67.81	1.36759	1.16096	0.872876	0.653396	0.408594
68	1.36826	1.16174	0.874035	0.654109	0.409374
68.22	1.36919	1.16259	0.875399	0.654557	0.41028
68.42	1.36973	1.16305	0.876002	0.65469	0.410944
68.61	1.37032	1.16371	0.876977	0.655708	0.411408
68.82	1.37093	1.16456	0.878119	0.656509	0.412308
69	1.37128	1.16473	0.878936	0.657073	0.413021
69.2	1.3715	1.16488	0.878971	0.656849	0.413678
69.42	1.37183	1.16499	0.878742	0.656614	0.413941
69.6	1.37254	1.16561	0.879136	0.657059	0.414577
69.81	1.37321	1.16576	0.878789	0.657569	0.414826
70.01	1.37341	1.16573	0.878841	0.657962	0.415582
70.2	1.37396	1.16614	0.879328	0.658657	0.416219
70.4	1.37489	1.16681	0.880235	0.660123	0.416829
70.6	1.37609	1.16807	0.88133	0.661748	0.418197
70.81	1.37625	1.16818	0.881536	0.662501	0.418247
71.01	1.37714	1.16885	0.881974	0.663244	0.418799
71.2	1.37782	1.17004	0.882727	0.664179	0.419149
71.4	1.37828	1.17071	0.883964	0.665348	0.419861
71.6	1.37906	1.1717	0.885316	0.666554	0.420756
71.8	1.37979	1.17271	0.886685	0.667975	0.421714
72.01	1.3806	1.17324	0.888062	0.668543	0.422344
72.23	1.38131	1.17432	0.889259	0.669439	0.423488
72.4	1.38161	1.17493	0.889894	0.670389	0.424218
72.6	1.38199	1.17608	0.890922	0.671783	0.424799
72.82	1.3822	1.17711	0.892122	0.672483	0.425491
73.01	1.38199	1.17729	0.89238	0.672182	0.425899
73.22	1.38227	1.17794	0.892692	0.672425	0.426753
73.41	1.38222	1.17789	0.89294	0.672611	0.427016
73.6	1.38286	1.17865	0.893763	0.673236	0.427728
73.82	1.38316	1.1788	0.893879	0.673809	0.428581
74.02	1.3834	1.17932	0.894325	0.674267	0.429344
74.21	1.38417	1.18014	0.89541	0.675305	0.429938
74.43	1.38493	1.18057	0.89634	0.676284	0.429944
74.61	1.38551	1.18131	0.897081	0.677094	0.430763
74.8	1.38566	1.18102	0.897393	0.677188	0.430727
75.02	1.38653	1.18164	0.898036	0.677924	0.431091
75.22	1.38674	1.18188	0.89833	0.678503	0.431267
75.41	1.38709	1.18204	0.89898	0.678931	0.431452
75.63	1.38794	1.18272	0.899776	0.679927	0.431845
75.8	1.38854	1.18353	0.900495	0.680748	0.432827
76	1.38927	1.18404	0.901475	0.680949	0.433226
76.22	1.3896	1.18481	0.901924	0.681631	0.434125
76.41	1.38982	1.18537	0.902037	0.682324	0.434223
76.61	1.39012	1.18621	0.902781	0.682665	0.434692
76.8	1.39008	1.18647	0.903079	0.682582	0.435137
77	1.39026	1.18696	0.9035	0.68262	0.435596
77.2	1.39074	1.18779	0.90395	0.683382	0.436336
77.4	1.39091	1.18777	0.90361	0.683361	0.436992
77.61	1.39194	1.18896	0.904455	0.68406	0.437788
77.81	1.39263	1.18967	0.905097	0.685009	0.438442
78	1.39266	1.19018	0.905312	0.685928	0.438704
78.2	1.39336	1.19101	0.906916	0.687023	0.43962
78.42	1.39342	1.19131	0.907354	0.687706	0.439991
78.61	1.39313	1.19143	0.907474	0.688041	0.440405
78.81	1.39324	1.19151	0.907552	0.688461	0.44038
79.01	1.3936	1.19191	0.907815	0.688948	0.440344
79.2	1.39355	1.19237	0.908421	0.689449	0.440502
79.42	1.39428	1.19302	0.9096	0.690341	0.441174
79.62	1.39508	1.19365	0.910684	0.691423	0.441997
79.81	1.39571	1.19421	0.911524	0.692068	0.442587
80.01	1.39654	1.19449	0.912382	0.692592	0.442935
80.21	1.39707	1.19478	0.912817	0.693332	0.443488
80.4	1.39752	1.19525	0.913398	0.694223	0.443667
80.62	1.3981	1.19545	0.914137	0.694664	0.444209
80.82	1.39815	1.19545	0.914319	0.694957	0.44467
81.01	1.39873	1.1958	0.914461	0.695531	0.444969
81.21	1.39913	1.19596	0.914646	0.696143	0.445401
81.41	1.39935	1.19644	0.914483	0.696494	0.446072
81.6	1.39982	1.19708	0.915188	0.69709	0.446508
81.82	1.39963	1.19689	0.915242	0.697686	0.446931
82.01	1.39951	1.19736	0.915683	0.697954	0.447421
82.21	1.39996	1.19787	0.916433	0.698471	0.44812
82.41	1.40007	1.19789	0.916366	0.699032	0.44824
82.6	1.40023	1.19813	0.916337	0.699398	0.448604
82.8	1.4003	1.19837	0.916669	0.699873	0.448967
83.02	1.40077	1.19951	0.917971	0.700659	0.450229
83.21	1.40141	1.20048	0.919059	0.701326	0.451358
83.41	1.40216	1.20153	0.920264	0.702613	0.452518
83.6	1.40308	1.20202	0.92106	0.703307	0.453084
83.8	1.40392	1.2028	0.922108	0.704176	0.453814
84.02	1.40451	1.20372	0.923102	0.705219	0.454754
84.21	1.405	1.20485	0.923907	0.706358	0.455401
84.41	1.40511	1.20539	0.924633	0.707081	0.455869
84.61	1.40547	1.20595	0.925258	0.707674	0.456523
84.8	1.40559	1.20613	0.925176	0.70769	0.457035
85	1.40589	1.20622	0.925561	0.708004	0.456943
85.22	1.40542	1.20679	0.926417	0.708421	0.457498
85.41	1.40525	1.20767	0.926115	0.708555	0.457887
85.61	1.40543	1.20775	0.926435	0.709174	0.457805
85.81	1.40551	1.20785	0.926818	0.7097	0.457329
86	1.40613	1.20864	0.927261	0.710281	0.457885
86.22	1.40623	1.20856	0.926986	0.710612	0.457826
86.42	1.40691	1.2087	0.927186	0.710947	0.458389
86.61	1.40711	1.20906	0.927208	0.71102	0.458616
86.81	1.4076	1.2097	0.928034	0.711419	0.459137
87.01	1.40861	1.2108	0.92906	0.71237	0.459979
87.2	1.40953	1.21124	0.929783	0.713308	0.460219
87.42	1.41043	1.21191	0.930949	0.714357	0.461087
87.61	1.41125	1.21167	0.931141	0.714271	0.460874
87.81	1.41149	1.21175	0.931544	0.714539	0.460891
88.01	1.41185	1.21208	0.931879	0.715066	0.461097
88.2	1.41251	1.21263	0.932901	0.715406	0.461725
88.4	1.41241	1.21257	0.933238	0.715194	0.461837
88.62	1.41295	1.21256	0.934081	0.715742	0.462337
88.81	1.41337	1.2126	0.934461	0.715728	0.462787
89.01	1.41339	1.21285	0.935388	0.715969	0.463331
89.2	1.41355	1.21388	0.936011	0.71692	0.464301
89.4	1.41387	1.21438	0.936055	0.71723	0.464362
89.6	1.41409	1.21451	0.936997	0.717663	0.464992
89.81	1.41477	1.21507	0.937858	0.71822	0.466163
90.01	1.41533	1.21556	0.938328	0.718905	0.467611
90.2	1.41579	1.21577	0.93858	0.719349	0.46816
90.4	1.41683	1.21655	0.93924	0.72029	0.469235
90.6	1.41697	1.21718	0.93987	0.720965	0.469811
90.82	1.41763	1.21823	0.941074	0.722085	0.470866
91.01	1.41822	1.2187	0.941572	0.723303	0.471601
91.21	1.41859	1.21929	0.942632	0.724184	0.472397
91.41	1.41882	1.21966	0.943178	0.724376	0.472847
91.6	1.41854	1.21959	0.943103	0.724555	0.47236
91.8	1.41848	1.22002	0.943106	0.724639	0.472419
92.02	1.41886	1.2202	0.943441	0.725091	0.472624
92.21	1.41903	1.2201	0.944043	0.725984	0.472468
92.41	1.41861	1.22039	0.943936	0.726086	0.472444
92.61	1.4189	1.22049	0.944219	0.726501	0.472584
92.8	1.41904	1.22103	0.944231	0.726287	0.472709
93.02	1.41898	1.22115	0.944127	0.72641	0.47275
93.22	1.41919	1.2217	0.944136	0.726751	0.472854
93.41	1.41966	1.22186	0.944475	0.726416	0.473011
93.61	1.41993	1.22231	0.944905	0.726703	0.473697
93.82	1.42048	1.22282	0.944905	0.726911	0.474179
94	1.42063	1.22311	0.944875	0.7271	0.474374
94.22	1.42146	1.22355	0.944829	0.727069	0.474903
94.41	1.42222	1.22431	0.945442	0.727548	0.475607
94.61	1.42265	1.22446	0.94574	0.728031	0.476303
94.8	1.42374	1.22539	0.946877	0.728694	0.477159
95.02	1.42423	1.22597	0.947371	0.729177	0.47814
95.2	1.42484	1.22697	0.94821	0.729799	0.478756
95.41	1.42503	1.22726	0.948581	0.730379	0.479139
95.61	1.42522	1.22763	0.949118	0.731296	0.479754
95.81	1.42576	1.2279	0.949445	0.732152	0.480511
96	1.4265	1.22786	0.950398	0.733349	0.481142
96.2	1.42664	1.22802	0.951254	0.734526	0.48157
96.42	1.42706	1.22867	0.951681	0.734851	0.482027
96.61	1.4274	1.22844	0.9521	0.735279	0.481958
96.81	1.42792	1.22892	0.952953	0.735801	0.482553
97.01	1.42799	1.2289	0.953087	0.736135	0.482653
97.2	1.42865	1.22945	0.954073	0.736885	0.483183
97.4	1.42928	1.22961	0.954542	0.737549	0.483219
97.62	1.42911	1.22982	0.955279	0.737946	0.483553
97.81	1.4288	1.23006	0.955445	0.738272	0.48371
98.01	1.42891	1.22984	0.955601	0.738487	0.484171
98.21	1.42981	1.23053	0.956395	0.73903	0.485092
98.4	1.42952	1.23065	0.957136	0.7396	0.48533
98.62	1.42936	1.2307	0.957212	0.7401	0.485699
98.81	1.42963	1.23146	0.957581	0.740501	0.486043
99.01	1.42944	1.23209	0.957471	0.741048	0.486577
99.21	1.42924	1.2323	0.957377	0.74161	0.486538
99.42	1.42941	1.23199	0.957335	0.741938	0.486726
99.6	1.42972	1.23196	0.957736	0.742456	0.48759
99.82	1.42978	1.23218	0.957755	0.742728	0.487945
100.01	1.43039	1.23281	0.958498	0.743294	0.48807
100.21	1.43063	1.23318	0.958653	0.74317	0.488312
100.41	1.43143	1.23384	0.958791	0.743312	0.48835
100.6	1.43161	1.23394	0.959147	0.742785	0.488172
100.8	1.43229	1.23501	0.959529	0.74334	0.488669
101.02	1.4328	1.23507	0.95967	0.743177	0.488706
101.21	1.4339	1.23608	0.960643	0.743999	0.489302
101.41	1.43441	1.23662	0.961402	0.744655	0.4899
101.6	1.43453	1.23725	0.962237	0.745254	0.49056
101.8	1.43488	1.23798	0.962856	0.746092	0.491085
102.01	1.43535	1.23901	0.96374	0.746324	0.49186
102.21	1.43581	1.24035	0.965026	0.747345	0.492617
102.41	1.4357	1.24082	0.965482	0.74801	0.492859
102.61	1.43574	1.24144	0.965235	0.748382	0.492941
102.8	1.43564	1.24198	0.965631	0.749111	0.493321
103	1.43577	1.24264	0.96635	0.749949	0.493811
103.22	1.43564	1.24242	0.96662	0.750302	0.493886
103.41	1.43606	1.24223	0.966472	0.750252	0.493938
103.61	1.43618	1.24225	0.966701	0.750864	0.494633
103.82	1.43623	1.2426	0.966569	0.75121	0.49474
104	1.43635	1.24224	0.966663	0.75132	0.494457
104.22	1.43646	1.2415	0.966788	0.750926	0.494918
104.42	1.43679	1.24152	0.966525	0.751422	0.495323
104.61	1.43685	1.2412	0.96651	0.751732	0.495515
104.81	1.43726	1.24137	0.966712	0.752309	0.4959
105.02	1.43758	1.24088	0.966994	0.752032	0.495841
105.2	1.43813	1.2413	0.967505	0.752666	0.496597
105.42	1.43857	1.24131	0.967941	0.753539	0.497175
105.62	1.43911	1.24178	0.968392	0.754109	0.497617
105.81	1.43996	1.24258	0.969408	0.754536	0.497923
106.01	1.4404	1.2437	0.970393	0.755074	0.498835
106.22	1.44066	1.24402	0.971279	0.755878	0.499424
106.4	1.44082	1.24457	0.971718	0.756164	0.499774
106.62	1.44061	1.24471	0.97227	0.756447	0.500089
106.81	1.44102	1.24541	0.973014	0.757389	0.500877
107.01	1.44186	1.24625	0.97381	0.758223	0.501641
107.2	1.44206	1.24638	0.97404	0.758581	0.502087
107.42	1.44265	1.24678	0.973946	0.758755	0.502325
107.61	1.44354	1.24743	0.97468	0.759648	0.503377
107.81	1.44383	1.24779	0.974984	0.759887	0.503969
108	1.44389	1.24759	0.975136	0.759961	0.504075
108.2	1.4442	1.24799	0.975803	0.760686	0.504917
108.42	1.44398	1.24802	0.975422	0.761077	0.504962
108.6	1.44413	1.24837	0.975769	0.761508	0.5054
108.82	1.44398	1.24834	0.975691	0.761017	0.505215
109.01	1.44411	1.2484	0.975256	0.761399	0.505306
109.2	1.44416	1.24878	0.974911	0.761687	0.505797
109.4	1.44443	1.24881	0.974836	0.762077	0.505808
109.6	1.44459	1.24927	0.975119	0.762213	0.505971
109.81	1.44567	1.25011	0.976002	0.762701	0.506241
110.02	1.44567	1.25029	0.976462	0.763439	0.506604
110.21	1.44548	1.25046	0.976734	0.763784	0.5066
110.41	1.4453	1.25062	0.976758	0.764321	0.506613
110.62	1.44567	1.25083	0.977043	0.765086	0.506944
110.8	1.44621	1.25114	0.977139	0.765554	0.507373
111.02	1.44632	1.25142	0.977999	0.765935	0.507674
111.23	1.44643	1.25165	0.978084	0.766146	0.507615
111.4	1.44707	1.2523	0.978563	0.766419	0.507632
111.61	1.4477	1.2529	0.979423	0.766765	0.508056
111.82	1.44762	1.25327	0.979825	0.767097	0.508268
112.01	1.44767	1.25375	0.980602	0.767141	0.508352
112.22	1.44781	1.25413	0.981381	0.767199	0.508687
112.4	1.44797	1.25465	0.981747	0.767468	0.509106
112.6	1.44825	1.25564	0.982577	0.767816	0.510111
112.82	1.44827	1.25569	0.982734	0.767511	0.510062
113	1.44856	1.25588	0.982549	0.76782	0.510442
113.21	1.44882	1.25583	0.982925	0.767717	0.510761
113.42	1.4491	1.25615	0.983428	0.767949	0.511131
113.6	1.44924	1.25648	0.983929	0.767887	0.511361
113.8	1.44975	1.25682	0.984709	0.768704	0.51163
114.02	1.44958	1.2568	0.98491	0.769379	0.511743
114.2	1.4493	1.25649	0.984726	0.769544	0.511838
114.41	1.44933	1.25657	0.984402	0.770362	0.512144
114.61	1.45018	1.25684	0.984896	0.770954	0.512621
114.8	1.45041	1.25681	0.985078	0.771339	0.513206
115	1.45028	1.25674	0.985035	0.771619	0.513164
115.2	1.45051	1.25698	0.984831	0.772239	0.513433
115.41	1.45126	1.25773	0.985377	0.773133	0.514057
115.62	1.45175	1.25792	0.985476	0.773708	0.514488
115.81	1.4522	1.25859	0.98581	0.774134	0.514999
116.01	1.45278	1.25919	0.986582	0.774808	0.515752
116.22	1.45307	1.2592	0.986805	0.774966	0.516315
116.4	1.45345	1.25997	0.987271	0.775655	0.517057
116.61	1.45313	1.2597	0.987548	0.775406	0.517523
116.83	1.45358	1.25978	0.987824	0.775588	0.518142
117	1.45366	1.25978	0.987628	0.775492	0.518139
117.2	1.45416	1.25987	0.988102	0.77601	0.518668
117.42	1.4538	1.25989	0.988056	0.775922	0.518626
117.61	1.45381	1.25993	0.988312	0.776269	0.518567
117.82	1.45395	1.26	0.988558	0.77701	0.518728
118.01	1.45419	1.2603	0.988781	0.77698	0.51895
118.2	1.45402	1.26014	0.988547	0.776665	0.518708
118.42	1.45436	1.26098	0.989168	0.777577	0.519449
118.62	1.45469	1.26114	0.989754	0.778252	0.519472
118.81	1.45476	1.26104	0.989648	0.778155	0.519687
119.02	1.45465	1.26108	0.990126	0.778361	0.519962
119.2	1.45455	1.26121	0.990477	0.778658	0.520052
119.4	1.45544	1.26213	0.991156	0.779632	0.520589
119.62	1.45562	1.26236	0.991514	0.780045	0.520724
119.8	1.45586	1.26272	0.992157	0.780266	0.521129
120.01	1.45574	1.2628	0.992689	0.780733	0.521467
120.23	1.45537	1.26309	0.992527	0.780277	0.521617
120.4	1.45556	1.26369	0.992796	0.780486	0.522331
120.6	1.45573	1.26363	0.993242	0.780844	0.522945
120.82	1.45629	1.26429	0.993714	0.781467	0.523381
121.01	1.45666	1.26421	0.993594	0.781467	0.523277
121.21	1.4575	1.26483	0.99369	0.782217	0.524093
121.4	1.45779	1.26494	0.993439	0.782301	0.524135
121.6	1.4581	1.26539	0.993638	0.782681	0.524578
121.8	1.4584	1.26568	0.994139	0.782765	0.524953
122	1.45898	1.26621	0.994316	0.782542	0.525254
122.21	1.45942	1.26636	0.994491	0.782828	0.525369
122.41	1.45989	1.26661	0.995159	0.783814	0.526084
122.6	1.4604	1.26655	0.99521	0.78408	0.526097
122.8	1.46059	1.26653	0.995691	0.784122	0.526459
123.02	1.4602	1.26675	0.996333	0.784898	0.526971
123.21	1.46041	1.26696	0.996599	0.7853	0.527211
123.42	1.46102	1.26764	0.997225	0.786208	0.52791
123.61	1.46085	1.26769	0.9975	0.786509	0.528014
123.8	1.4604	1.26735	0.997746	0.786005	0.527886
124.02	1.46025	1.26778	0.997796	0.786244	0.528078
124.22	1.46026	1.26806	0.998209	0.786319	0.528412
124.41	1.46091	1.26823	0.998873	0.786942	0.528954
124.63	1.46072	1.26848	0.999458	0.787346	0.529167
124.8	1.4607	1.26914	0.999354	0.787554	0.529389
125	1.46072	1.26919	0.999285	0.787912	0.529813
125.22	1.46138	1.27022	0.999816	0.788723	0.530601
125.41	1.4612	1.27034	1.00017	0.789075	0.530768
125.61	1.46102	1.27084	1.00062	0.789377	0.531175
125.81	1.461	1.27118	1.0005	0.789689	0.531428
126	1.46095	1.27106	1.00042	0.789602	0.531576
126.2	1.46084	1.27093	1.00061	0.790167	0.531798
126.42	1.46079	1.27108	1.00133	0.790945	0.532385
126.61	1.46081	1.27157	1.00182	0.791437	0.532861
126.81	1.46078	1.27224	1.00227	0.791834	0.533339
127	1.46108	1.27284	1.00278	0.792622	0.534302
127.2	1.4618	1.27322	1.00361	0.793294	0.534926
127.4	1.46179	1.27303	1.00361	0.793518	0.534827
127.6	1.46227	1.27318	1.00408	0.793444	0.534913
127.81	1.4625	1.27341	1.00446	0.793316	0.534903
128.01	1.46329	1.27377	1.00447	0.793691	0.534912
128.2	1.46399	1.27399	1.00523	0.794044	0.535039
128.4	1.4648	1.27453	1.0055	0.794113	0.535111
128.62	1.46535	1.27527	1.00608	0.794611	0.535363
128.81	1.4665	1.27609	1.00643	0.795196	0.535936
129.01	1.46683	1.27646	1.00682	0.795777	0.536312
129.21	1.46758	1.27684	1.00732	0.795937	0.536597
129.4	1.46774	1.27689	1.00679	0.795808	0.536388
129.62	1.46781	1.27673	1.00642	0.79559	0.536285
129.82	1.46786	1.27648	1.00599	0.795778	0.536431
130.01	1.46811	1.2764	1.00674	0.79596	0.536761
130.21	1.46832	1.27693	1.0072	0.796822	0.537584
130.41	1.46818	1.27717	1.0082	0.797316	0.538272
130.6	1.46811	1.27756	1.00823	0.797544	0.539006
130.82	1.46773	1.27776	1.0082	0.797765	0.539397
131.02	1.46774	1.27763	1.00853	0.79854	0.540282
131.21	1.46727	1.27744	1.00883	0.798581	0.54049
131.41	1.46655	1.27686	1.00832	0.79839	0.540364
131.6	1.46675	1.27716	1.00887	0.798391	0.540702
131.8	1.46656	1.27731	1.00919	0.798904	0.54054
132.02	1.46685	1.27723	1.00942	0.799112	0.540701
132.22	1.46727	1.27769	1.01004	0.799629	0.541154
132.41	1.46759	1.27798	1.01047	0.799851	0.541096
132.61	1.46811	1.27809	1.01074	0.800207	0.54124
132.8	1.46788	1.27779	1.01035	0.799747	0.54114
133	1.46778	1.27782	1.01003	0.799806	0.54114
133.22	1.46854	1.27821	1.01039	0.800143	0.541629
133.41	1.4688	1.2785	1.01008	0.800261	0.541751
133.61	1.46853	1.27851	1.01013	0.800151	0.541882
133.8	1.4688	1.27858	1.01032	0.800764	0.542518
134	1.46927	1.27916	1.01117	0.801531	0.543005
134.2	1.46963	1.27962	1.01174	0.801946	0.543949
134.41	1.46976	1.27985	1.01212	0.801929	0.544113
134.61	1.46987	1.28002	1.01183	0.802048	0.544522
134.81	1.47035	1.28019	1.01201	0.802551	0.544999
135	1.47087	1.28045	1.01237	0.803248	0.545344
135.2	1.47077	1.28053	1.0124	0.803195	0.54508
135.42	1.47093	1.28092	1.01266	0.803567	0.544747
135.61	1.47158	1.28184	1.01366	0.80396	0.544768
135.81	1.47193	1.28205	1.01435	0.804518	0.544639
136.01	1.47251	1.2827	1.01479	0.805034	0.544707
136.22	1.47282	1.2833	1.01519	0.805516	0.54449
136.42	1.47295	1.28355	1.01543	0.805806	0.544506
136.62	1.4731	1.28362	1.01566	0.805816	0.544717
136.81	1.47294	1.28371	1.0158	0.806145	0.545013
137.01	1.47323	1.28429	1.01607	0.806975	0.545629
137.21	1.47333	1.28453	1.0165	0.807249	0.546326
137.4	1.47261	1.2842	1.01629	0.806972	0.546267
137.62	1.47271	1.28417	1.01677	0.806987	0.546855
137.81	1.4727	1.28385	1.01685	0.80717	0.547405
138.01	1.47271	1.28396	1.01706	0.806952	0.547799
138.21	1.47312	1.28375	1.01694	0.806572	0.548255
138.4	1.47299	1.28409	1.01707	0.806733	0.54865
138.6	1.47314	1.28415	1.01709	0.806965	0.549167
138.82	1.47323	1.28413	1.01702	0.807126	0.549141
139.01	1.47325	1.28426	1.01706	0.806933	0.548949
139.21	1.47345	1.28453	1.01732	0.806822	0.548638
139.4	1.47397	1.28527	1.01792	0.807317	0.548912
139.6	1.47459	1.28595	1.01871	0.807929	0.549257
139.8	1.47553	1.28652	1.01923	0.808848	0.549697
140.01	1.47548	1.28708	1.01918	0.809661	0.549751
140.21	1.47596	1.28707	1.01942	0.810362	0.550016
140.41	1.4763	1.28708	1.0196	0.810778	0.550237
140.6	1.4762	1.28683	1.01979	0.811249	0.550439
140.8	1.47668	1.28677	1.01971	0.811657	0.550539
141.02	1.47727	1.28683	1.01976	0.811633	0.55079
141.21	1.47721	1.28699	1.01996	0.811743	0.55091
141.41	1.47765	1.28711	1.02002	0.812052	0.551129
141.61	1.47801	1.28704	1.01998	0.812431	0.55186
141.82	1.4773	1.28682	1.01967	0.812449	0.552226
142.02	1.47701	1.28686	1.01962	0.812685	0.552448
142.22	1.47693	1.28708	1.01941	0.812751	0.5528
142.41	1.4764	1.28783	1.01964	0.812655	0.553503
142.61	1.47619	1.28792	1.0195	0.812341	0.553534
142.81	1.47592	1.28781	1.01961	0.812231	0.553679
143	1.47659	1.28873	1.0207	0.812877	0.554429
143.22	1.47703	1.28927	1.02123	0.813891	0.554575
143.41	1.47767	1.28987	1.02161	0.814636	0.555062
143.61	1.47737	1.29015	1.02207	0.815015	0.55516
143.81	1.47751	1.29074	1.02226	0.815675	0.555767
144.02	1.47711	1.29055	1.02258	0.816388	0.555969
144.2	1.47771	1.29039	1.02301	0.816777	0.556162
144.42	1.47776	1.2906	1.02337	0.816611	0.556286
144.61	1.47774	1.29078	1.02343	0.816634	0.557084
144.81	1.47852	1.2912	1.02395	0.817048	0.557149
145.01	1.47924	1.29172	1.02454	0.817162	0.55777
145.2	1.47918	1.292	1.0247	0.817914	0.558248
145.4	1.47989	1.29236	1.02491	0.818691	0.558804
145.62	1.48013	1.29286	1.02519	0.819496	0.559206
145.81	1.48044	1.29302	1.02579	0.819611	0.559304
146.01	1.48151	1.29322	1.02589	0.819819	0.559497
146.2	1.48161	1.29318	1.02564	0.819298	0.559428
146.4	1.48205	1.29349	1.02569	0.819311	0.559576
146.61	1.48281	1.29384	1.02622	0.819942	0.559754
146.81	1.48301	1.29392	1.02639	0.82037	0.560068
147.01	1.48363	1.29441	1.02669	0.821012	0.560116
147.21	1.48409	1.29451	1.02686	0.821896	0.560201
147.4	1.48358	1.29455	1.0267	0.821428	0.559705
147.6	1.4832	1.29442	1.02688	0.821435	0.559884
147.82	1.48408	1.29496	1.02759	0.822269	0.560558
148.01	1.48458	1.29462	1.02766	0.822883	0.561002
148.21	1.48453	1.29439	1.02767	0.822409	0.560907
148.41	1.48433	1.29459	1.02775	0.822151	0.561547
148.6	1.48414	1.2949	1.0278	0.822432	0.562255
148.82	1.48423	1.29523	1.02829	0.823216	0.562272
149.02	1.48414	1.2955	1.02827	0.823346	0.562778
149.21	1.4837	1.29534	1.02819	0.823955	0.562887
149.41	1.48361	1.29574	1.02853	0.824487	0.562764
149.62	1.48427	1.29619	1.02901	0.825176	0.563085
149.8	1.48466	1.29608	1.02905	0.824953	0.563173
150.02	1.48462	1.29611	1.02925	0.824865	0.56311
150.21	1.48392	1.29598	1.0292	0.824344	0.563145
150.41	1.48374	1.29605	1.02929	0.824455	0.563366
150.61	1.48373	1.29628	1.02978	0.824806	0.563491
150.8	1.48307	1.29614	1.02932	0.824656	0.563525
151	1.48362	1.29669	1.03004	0.825113	0.564002
151.22	1.48429	1.2976	1.03072	0.825941	0.564741
151.41	1.48407	1.29733	1.03037	0.82547	0.564497
151.61	1.48452	1.29761	1.03113	0.826459	0.565507
151.8	1.48478	1.29776	1.03154	0.826406	0.566079
152	1.48484	1.29725	1.03125	0.82612	0.565866
152.22	1.48477	1.29706	1.03138	0.82583	0.565744
152.41	1.48504	1.29726	1.03146	0.825915	0.56626
152.61	1.48532	1.29758	1.03183	0.826316	0.56658
152.81	1.48549	1.29758	1.03192	0.826624	0.566392
153	1.48559	1.2975	1.03211	0.826901	0.566597
153.2	1.48528	1.29742	1.03239	0.82687	0.566204
153.41	1.48518	1.29745	1.03239	0.826576	0.566054
153.61	1.48575	1.29752	1.03242	0.826418	0.566298
153.8	1.48586	1.29727	1.03214	0.825828	0.565742
154.02	1.4855	1.29723	1.03249	0.82524	0.565165
154.2	1.48571	1.29714	1.03248	0.825058	0.56533
154.41	1.48574	1.29735	1.03282	0.825255	0.565138
154.62	1.48597	1.29777	1.03325	0.825345	0.564857
154.81	1.48628	1.29859	1.03367	0.825915	0.565566
155.01	1.48659	1.29923	1.03398	0.826305	0.566103
155.22	1.48679	1.29979	1.03407	0.826717	0.566679
155.4	1.48671	1.2998	1.03435	0.826946	0.566837
155.62	1.48645	1.3001	1.03488	0.827405	0.567497
155.81	1.48681	1.30027	1.03519	0.827271	0.567733
156.01	1.48666	1.2999	1.03483	0.827388	0.567275
156.21	1.48708	1.30051	1.0351	0.828207	0.568288
156.4	1.48784	1.30104	1.03572	0.828825	0.569017
156.6	1.48831	1.3015	1.03632	0.8298	0.570177
156.82	1.48862	1.302	1.03676	0.830372	0.570636
157.01	1.48839	1.30207	1.03723	0.830695	0.570803
157.2	1.48822	1.30221	1.03731	0.830692	0.570646
157.42	1.48806	1.30201	1.03721	0.830708	0.570363
157.6	1.48835	1.30216	1.0375	0.831194	0.57062
157.81	1.48876	1.30215	1.03783	0.831826	0.570642
158.02	1.48884	1.30214	1.03842	0.831797	0.571013
158.2	1.48907	1.30198	1.03871	0.83217	0.571498
158.4	1.48869	1.30185	1.03888	0.832248	0.571331
158.62	1.48864	1.302	1.03906	0.832354	0.571056
158.8	1.48855	1.30195	1.03929	0.83261	0.571256
159.02	1.48822	1.3015	1.03885	0.832419	0.571445
159.21	1.48822	1.30159	1.03884	0.832441	0.571422
159.4	1.48831	1.30143	1.03849	0.832807	0.571569
159.6	1.488	1.30107	1.038	0.832814	0.571816
159.8	1.4881	1.30144	1.03795	0.8332	0.572275
160.01	1.48793	1.30077	1.03732	0.833082	0.572228
160.22	1.48841	1.30127	1.0373	0.833478	0.573058
160.41	1.48852	1.30123	1.03683	0.833345	0.573311
160.61	1.48895	1.30167	1.03714	0.83364	0.573984
160.82	1.48912	1.30241	1.0372	0.833574	0.574109
161	1.48896	1.30237	1.03729	0.833397	0.57393
161.22	1.48944	1.30285	1.0379	0.834036	0.574257
161.43	1.48982	1.3033	1.03834	0.834392	0.574396
161.6	1.49051	1.30384	1.03898	0.835195	0.57519
161.82	1.49122	1.30431	1.03954	0.835697	0.575795
162.02	1.49138	1.30464	1.03976	0.835635	0.576033
162.21	1.49138	1.30511	1.0401	0.836133	0.576214
162.42	1.49127	1.30492	1.04004	0.835808	0.575589
162.6	1.4916	1.30539	1.04059	0.835851	0.575419
162.8	1.49116	1.30509	1.04075	0.835866	0.575392
163.02	1.49119	1.30517	1.04046	0.835902	0.575796
163.2	1.49125	1.30543	1.04057	0.836457	0.575868
163.41	1.49144	1.30522	1.04094	0.836797	0.576185
163.62	1.49161	1.30516	1.04108	0.836864	0.576215
163.8	1.49197	1.30522	1.04143	0.837039	0.576297
164	1.49217	1.30497	1.04145	0.836718	0.576217
164.22	1.49212	1.30539	1.04148	0.836766	0.576219
164.4	1.49245	1.30546	1.04157	0.836763	0.576442
164.61	1.49334	1.30595	1.04268	0.837082	0.577151
164.83	1.49368	1.30618	1.043	0.837371	0.577632
165	1.49431	1.30651	1.0436	0.838161	0.578072
165.2	1.49519	1.30701	1.04426	0.83881	0.578654
165.4	1.49583	1.30748	1.04435	0.839209	0.579404
165.61	1.49584	1.3077	1.0445	0.839291	0.579804
165.82	1.49606	1.30785	1.04418	0.839436	0.580282
166	1.49595	1.30768	1.0439	0.839627	0.580234
166.2	1.49571	1.30749	1.04392	0.839786	0.580258
166.42	1.49537	1.3068	1.0435	0.839505	0.579923
166.6	1.49492	1.30719	1.04349	0.839596	0.579973
166.82	1.49426	1.30725	1.04345	0.839936	0.580139
167.01	1.49414	1.30722	1.04375	0.840151	0.580181
167.2	1.49414	1.30753	1.04449	0.84076	0.580249
167.42	1.49409	1.30777	1.04468	0.840195	0.579813
167.62	1.49422	1.30787	1.04426	0.840227	0.579459
167.81	1.49415	1.30848	1.04487	0.840693	0.579719
168.02	1.49466	1.30943	1.04576	0.841383	0.58004
168.2	1.49475	1.30991	1.04647	0.841982	0.580371
168.4	1.49567	1.31047	1.04728	0.842737	0.58151
168.62	1.49613	1.31107	1.04798	0.843155	0.582043
168.8	1.49693	1.31153	1.04859	0.843963	0.582701
169.01	1.49733	1.31196	1.04901	0.844254	0.583205
169.23	1.49764	1.31193	1.04922	0.844179	0.583288
169.4	1.49755	1.31181	1.04911	0.844266	0.583712
169.6	1.4979	1.31181	1.04913	0.844102	0.5841
169.82	1.49798	1.31152	1.04856	0.84416	0.584233
170.01	1.4977	1.31141	1.04868	0.84441	0.584618
170.21	1.49762	1.31136	1.04858	0.844204	0.58488
170.41	1.49762	1.31105	1.04866	0.843818	0.584959
170.6	1.49738	1.31144	1.04873	0.843548	0.585128
170.8	1.49728	1.31159	1.04893	0.843766	0.585296
171.02	1.49708	1.31133	1.04901	0.843524	0.585093
171.21	1.49783	1.31163	1.04942	0.843665	0.585173
171.42	1.49813	1.31176	1.04903	0.843667	0.584831
171.6	1.49833	1.31199	1.04914	0.844665	0.584991
171.8	1.49815	1.31221	1.04933	0.845101	0.58503
172.02	1.49843	1.3123	1.04954	0.845745	0.585131
172.2	1.49838	1.31293	1.04995	0.846269	0.585699
172.41	1.49862	1.31303	1.04988	0.846602	0.585924
172.61	1.49839	1.31346	1.04998	0.846547	0.585517
172.8	1.49831	1.3137	1.05004	0.846572	0.585616
173	1.49774	1.31368	1.04996	0.846515	0.58535
173.22	1.49782	1.31374	1.05006	0.846776	0.585218
173.41	1.49801	1.31415	1.05027	0.847123	0.586088
173.62	1.49846	1.31424	1.05048	0.847112	0.586616
173.81	1.49805	1.3144	1.05068	0.847129	0.586968
174	1.49828	1.31493	1.05102	0.847559	0.587772
174.22	1.49878	1.3149	1.05126	0.847499	0.588053
174.42	1.4993	1.31503	1.05153	0.847459	0.588314
174.61	1.49929	1.31515	1.05167	0.847591	0.588559
174.81	1.49992	1.31561	1.05188	0.848125	0.588976
175	1.50064	1.31542	1.0526	0.848405	0.589388
175.2	1.50168	1.31543	1.0532	0.849099	0.589685
175.42	1.50192	1.31544	1.0532	0.849829	0.589721
175.61	1.50196	1.3156	1.05367	0.850397	0.590244
175.81	1.50166	1.31504	1.05339	0.850101	0.590248
176.01	1.50165	1.31509	1.05351	0.850257	0.590648
176.2	1.50182	1.31553	1.05383	0.850233	0.591044
176.4	1.50185	1.31545	1.05383	0.850618	0.590952
176.62	1.50212	1.31602	1.05393	0.850725	0.591315
176.81	1.50145	1.31565	1.05349	0.850877	0.591056
177.01	1.50164	1.31531	1.054	0.851239	0.591151
177.21	1.5018	1.3151	1.05412	0.851369	0.591414
177.4	1.50135	1.31528	1.05421	0.851215	0.591548
177.6	1.50094	1.31486	1.05405	0.851216	0.591096
177.82	1.50066	1.31497	1.05413	0.851355	0.590878
178.01	1.5009	1.31536	1.05433	0.851684	0.590979
178.21	1.50097	1.31548	1.05465	0.851819	0.590884
178.4	1.50114	1.31586	1.05478	0.851831	0.590772
178.6	1.501	1.31587	1.05499	0.85189	0.590761
178.82	1.5014	1.31627	1.05515	0.85225	0.591077
179.01	1.50157	1.31606	1.05545	0.85231	0.591136
179.21	1.50168	1.31611	1.0553	0.852484	0.591123
179.41	1.50173	1.3162	1.05528	0.852603	0.591265
179.6	1.50161	1.31608	1.05506	0.852359	0.591462
179.8	1.50146	1.31567	1.05444	0.851909	0.591367
180	1.50158	1.31564	1.05411	0.85183	0.591269
180.2	1.50158	1.31564	1.05411	0.85183	0.591269
180.39	1.50004	1.31402	1.05251	0.850587	0.590332
180.59	1.4985	1.31225	1.05087	0.849389	0.589452
180.81	1.49646	1.31049	1.04951	0.848029	0.588509
181	1.49373	1.30813	1.04736	0.846537	0.587419
181.2	1.49088	1.30568	1.04539	0.845281	0.586546
181.39	1.48802	1.30299	1.04335	0.843966	0.58608
181.59	1.48486	1.30015	1.04138	0.842598	0.585348
181.8	1.48145	1.29736	1.03959	0.841474	0.584724
182	1.47781	1.2946	1.03784	0.840341	0.584138
182.2	1.47465	1.29193	1.03638	0.839414	0.58315
182.4	1.47166	1.28984	1.03525	0.838531	0.582663
182.59	1.46902	1.28837	1.03445	0.83777	0.582665
182.79	1.46653	1.28697	1.0332	0.836939	0.58229
183.01	1.46368	1.28519	1.03153	0.835738	0.581612
183.2	1.46123	1.28344	1.03028	0.834606	0.580538
183.4	1.45853	1.28159	1.02863	0.833082	0.579509
183.6	1.4558	1.27994	1.02658	0.831239	0.57783
183.79	1.45351	1.27835	1.02514	0.830069	0.577151
184.01	1.45163	1.27711	1.02343	0.828796	0.576442
184.21	1.44931	1.27532	1.02151	0.827027	0.575015
184.4	1.44738	1.27393	1.02038	0.825702	0.574136
184.6	1.44562	1.27241	1.01919	0.824432	0.573603
184.81	1.44316	1.27111	1.01829	0.823531	0.57295
184.99	1.44063	1.26916	1.01681	0.822399	0.57237
185.21	1.43848	1.26749	1.01604	0.821429	0.57195
185.4	1.43663	1.26584	1.01543	0.820524	0.571936
185.6	1.43436	1.26391	1.01431	0.819397	0.571084
185.8	1.43238	1.26235	1.01353	0.818937	0.57095
185.99	1.43021	1.26035	1.01275	0.817876	0.570727
186.19	1.42855	1.25856	1.01222	0.817417	0.570194
186.41	1.42665	1.25693	1.01148	0.816755	0.570059
186.6	1.42485	1.25519	1.01035	0.816209	0.569645
186.8	1.42306	1.25327	1.00877	0.815714	0.568851
187.01	1.42128	1.25134	1.00717	0.815161	0.568359
187.19	1.41967	1.24957	1.00579	0.814569	0.567411
187.4	1.41718	1.2478	1.00394	0.81323	0.566129
187.61	1.41546	1.24652	1.00263	0.812374	0.56541
187.8	1.41366	1.24578	1.00144	0.811678	0.564688
188	1.41139	1.24424	0.999324	0.810453	0.563574
188.19	1.40927	1.24264	0.997332	0.809558	0.562653
188.39	1.40802	1.24196	0.996559	0.809426	0.562651
188.61	1.40647	1.24084	0.996189	0.80902	0.562346
188.8	1.40455	1.24022	0.995575	0.808607	0.562147
189	1.40258	1.23889	0.994698	0.807653	0.561476
189.21	1.4013	1.2381	0.994127	0.807343	0.561235
189.39	1.39993	1.23722	0.993367	0.806924	0.561523
189.6	1.39811	1.23589	0.992028	0.806162	0.560931
189.8	1.39654	1.23492	0.991266	0.805688	0.561381
190	1.39456	1.23338	0.990502	0.804799	0.561345
190.2	1.39333	1.23213	0.989814	0.804581	0.560947
190.41	1.39186	1.23065	0.988888	0.804139	0.560401
190.59	1.39074	1.22938	0.987849	0.803583	0.559481
190.81	1.38943	1.22795	0.986748	0.802628	0.558868
191	1.38755	1.22647	0.985619	0.801381	0.558263
191.2	1.38532	1.22478	0.984506	0.799984	0.556842
191.4	1.38377	1.22321	0.983329	0.799072	0.556013
191.59	1.3828	1.22217	0.982764	0.798256	0.555341
191.81	1.38113	1.22122	0.981434	0.797269	0.554585
192.01	1.37946	1.21974	0.980186	0.796525	0.554077
192.2	1.37879	1.2192	0.979657	0.79647	0.553707
192.4	1.37802	1.21849	0.979255	0.796072	0.55352
192.61	1.37651	1.21715	0.978825	0.795176	0.552809
192.79	1.37515	1.21621	0.977995	0.794698	0.552489
193	1.37375	1.21479	0.977137	0.794119	0.551959
193.21	1.37246	1.21354	0.976377	0.793379	0.551432
193.4	1.37085	1.21231	0.975317	0.792454	0.551047
193.59	1.36945	1.21116	0.974344	0.791894	0.550683
193.81	1.36773	1.21028	0.973433	0.791077	0.550763
193.99	1.36666	1.20939	0.9729	0.790486	0.550548
194.2	1.36593	1.20887	0.972397	0.790048	0.550393
194.4	1.36467	1.20814	0.971696	0.789575	0.549868
194.6	1.3632	1.20724	0.970776	0.789032	0.549448
194.81	1.36128	1.2058	0.969655	0.78832	0.549298
194.99	1.35933	1.20449	0.968542	0.787577	0.548781
195.2	1.35823	1.2036	0.968617	0.787207	0.548398
195.41	1.35766	1.20292	0.968772	0.787204	0.548597
195.6	1.35621	1.20213	0.968096	0.786825	0.548802
195.8	1.35441	1.20091	0.96684	0.786223	0.548394
196.01	1.3532	1.20003	0.966437	0.785859	0.548005
196.21	1.3522	1.19929	0.965676	0.785531	0.547654
196.41	1.35056	1.19762	0.964399	0.784836	0.547164
196.6	1.34848	1.1958	0.963505	0.783996	0.546705
196.8	1.34718	1.19439	0.962652	0.783554	0.545993
197	1.3453	1.19223	0.961314	0.782382	0.545117
197.21	1.34341	1.19041	0.960325	0.781278	0.544069
197.39	1.3422	1.1893	0.959162	0.78083	0.543795
197.61	1.34086	1.18835	0.958343	0.780294	0.543467
197.8	1.33926	1.1876	0.957405	0.779392	0.54268
197.99	1.33849	1.18673	0.956697	0.778709	0.542133
198.21	1.33726	1.18612	0.955747	0.778184	0.541533
198.39	1.33576	1.18504	0.954969	0.777862	0.540718
198.6	1.33461	1.1846	0.954376	0.777691	0.540661
198.81	1.33315	1.18394	0.953936	0.777208	0.540163
199	1.33231	1.18366	0.954043	0.776758	0.540229
199.19	1.33147	1.18347	0.954251	0.77663	0.540469
199.41	1.33018	1.18278	0.953369	0.776043	0.540417
199.59	1.32912	1.18194	0.952014	0.775431	0.539959
199.8	1.32789	1.18083	0.951397	0.774696	0.5391
200.02	1.32671	1.1799	0.950532	0.774127	0.538793
200.19	1.32534	1.17863	0.949098	0.773229	0.538244
200.41	1.32391	1.17696	0.947782	0.772672	0.537842
200.59	1.32283	1.17599	0.947051	0.772445	0.537539
200.8	1.32164	1.17484	0.945729	0.771717	0.537001
201.01	1.32072	1.17355	0.944692	0.771365	0.536608
201.2	1.31982	1.17267	0.943886	0.77106	0.536486
201.39	1.31935	1.17193	0.943091	0.770686	0.536474
201.61	1.31816	1.17093	0.942242	0.770096	0.5358
201.79	1.31669	1.16932	0.941226	0.769174	0.535036
202.01	1.31595	1.16796	0.940846	0.768528	0.534773
202.22	1.31496	1.16677	0.94043	0.768069	0.534473
202.39	1.31385	1.16596	0.940141	0.767798	0.534153
202.61	1.3129	1.16546	0.939717	0.76681	0.533946
202.81	1.31132	1.16438	0.939376	0.766253	0.533306
203	1.31015	1.16345	0.938966	0.765977	0.533299
203.21	1.30883	1.16279	0.937672	0.76525	0.532588
203.4	1.30724	1.16179	0.936786	0.764594	0.531755
203.59	1.30591	1.16078	0.936201	0.763862	0.531133
203.8	1.30428	1.15973	0.935454	0.763005	0.530715
204	1.30313	1.15914	0.934797	0.762602	0.530481
204.21	1.30217	1.15883	0.934385	0.762095	0.530181
204.39	1.30097	1.1584	0.933519	0.762016	0.529656
204.61	1.29942	1.15753	0.932452	0.761124	0.529149
204.8	1.29816	1.15681	0.93151	0.76022	0.529091
205	1.2978	1.15672	0.931378	0.760499	0.529355
205.2	1.29642	1.15564	0.930262	0.759259	0.529159
205.39	1.29567	1.15503	0.929639	0.758833	0.529442
205.59	1.2944	1.15418	0.92887	0.757976	0.52896
205.8	1.29345	1.15283	0.928221	0.757122	0.528747
206	1.29287	1.15209	0.928008	0.756841	0.529046
206.2	1.2922	1.15094	0.927425	0.75619	0.528605
206.41	1.29128	1.15002	0.926465	0.755643	0.527731
206.59	1.29027	1.1491	0.926109	0.755337	0.527231
206.8	1.28916	1.14861	0.92568	0.755268	0.52691
207.01	1.2879	1.14775	0.924764	0.754795	0.526459
207.2	1.28716	1.14678	0.923659	0.754143	0.525721
207.39	1.28616	1.14578	0.923353	0.753756	0.525378
207.61	1.28536	1.14493	0.92294	0.75327	0.525139
207.81	1.28441	1.14401	0.922149	0.752826	0.524695
208.01	1.2837	1.1433	0.921846	0.752848	0.524398
208.2	1.2827	1.14205	0.921029	0.752447	0.523987
208.4	1.28171	1.14072	0.919912	0.752057	0.523251
208.61	1.28036	1.13963	0.91943	0.751494	0.523114
208.79	1.2797	1.13909	0.919416	0.75168	0.523477
209.01	1.27866	1.13834	0.918618	0.751391	0.523549
209.21	1.2771	1.13734	0.917305	0.750846	0.523406
209.4	1.27643	1.13708	0.91668	0.751025	0.523654
209.6	1.27547	1.13657	0.916013	0.750566	0.523421
209.81	1.27436	1.13562	0.915562	0.750417	0.523275
209.99	1.27345	1.13508	0.915254	0.750178	0.523226
210.21	1.27239	1.13402	0.914715	0.749433	0.522007
210.4	1.27108	1.13314	0.914063	0.749112	0.521242
210.6	1.27016	1.13285	0.913777	0.748682	0.520856
210.81	1.2687	1.13207	0.912843	0.747449	0.520014
210.99	1.26762	1.13115	0.911869	0.746378	0.519255
211.2	1.26661	1.12999	0.910709	0.744972	0.518576
211.41	1.26532	1.12914	0.910235	0.743972	0.518177
211.6	1.26397	1.12789	0.909255	0.743579	0.51774
211.79	1.26275	1.12675	0.908567	0.74274	0.51747
212.01	1.26191	1.12538	0.908035	0.742031	0.517104
212.19	1.26105	1.1242	0.907341	0.741407	0.516643
212.4	1.26007	1.12354	0.906937	0.740837	0.51647
212.61	1.25904	1.12323	0.906915	0.740314	0.516793
212.8	1.25833	1.12235	0.906627	0.739887	0.517017
212.99	1.25695	1.1217	0.905772	0.739069	0.51676
213.21	1.2561	1.12126	0.905269	0.738617	0.51649
213.39	1.25528	1.12062	0.904595	0.737616	0.516065
213.6	1.25454	1.12021	0.904203	0.737173	0.515838
213.82	1.25339	1.11951	0.904014	0.736527	0.515484
214	1.2526	1.11909	0.903255	0.736409	0.5152
214.21	1.25177	1.11815	0.902721	0.736055	0.514642
214.39	1.2515	1.11767	0.902253	0.736114	0.514708
214.6	1.25059	1.11729	0.901343	0.736007	0.514303
214.81	1.24952	1.11641	0.900517	0.735683	0.51386
215	1.24904	1.11591	0.899909	0.735284	0.513639
215.19	1.24771	1.11482	0.898739	0.734651	0.513222
215.41	1.24667	1.11435	0.898273	0.735156	0.513062
215.59	1.24567	1.11331	0.897339	0.735388	0.512656
215.8	1.24426	1.11215	0.896876	0.734694	0.512037
216.02	1.24344	1.11114	0.896222	0.734193	0.511571
216.19	1.24264	1.11048	0.89577	0.734068	0.511151
216.39	1.24175	1.1099	0.895417	0.733908	0.510798
216.61	1.24094	1.10946	0.894926	0.733447	0.510327
216.8	1.23994	1.10837	0.894706	0.733067	0.50978
217.01	1.23889	1.10764	0.894145	0.732534	0.509091
217.2	1.23814	1.10684	0.893745	0.731998	0.508738
217.39	1.23692	1.10558	0.892689	0.731327	0.507941
217.61	1.23627	1.10506	0.892504	0.731319	0.507948
217.79	1.23527	1.10421	0.892431	0.730864	0.508006
218	1.23428	1.10332	0.891546	0.730555	0.50803
218.22	1.23342	1.10256	0.891094	0.729925	0.508142
218.39	1.23239	1.10173	0.890243	0.729532	0.508098
218.59	1.23077	1.10095	0.88946	0.72939	0.508114
218.81	1.23013	1.10083	0.889305	0.729009	0.508153
219	1.22944	1.1004	0.889144	0.728884	0.508111
219.2	1.22816	1.09942	0.888456	0.727976	0.507595
219.42	1.22716	1.09831	0.887524	0.727011	0.506952
219.59	1.22599	1.09698	0.886377	0.726041	0.50612
219.79	1.22475	1.09598	0.885305	0.724915	0.505551
220.01	1.22429	1.09565	0.88472	0.724368	0.505274
220.2	1.22329	1.0951	0.884081	0.723762	0.504663
220.41	1.22215	1.09452	0.883258	0.723063	0.504039
220.59	1.22145	1.09437	0.88287	0.722324	0.503416
220.79	1.22065	1.09405	0.882731	0.72212	0.503601
221.01	1.22	1.09323	0.881838	0.721585	0.50303
221.19	1.21922	1.09241	0.881452	0.721276	0.502892
221.4	1.21837	1.09134	0.880747	0.720419	0.502361
221.62	1.21794	1.09136	0.880605	0.72031	0.502755
221.79	1.21746	1.09106	0.880125	0.719421	0.502908
221.99	1.21676	1.09041	0.878941	0.719368	0.502778
222.21	1.2162	1.09009	0.878304	0.719304	0.502859
222.4	1.21575	1.0893	0.877872	0.719429	0.502835
222.61	1.21543	1.08934	0.877809	0.720144	0.502934
222.81	1.21516	1.08936	0.877758	0.720146	0.50277
223	1.21496	1.08871	0.877771	0.720501	0.502731
223.19	1.214	1.08749	0.877114	0.719864	0.501998
223.39	1.21301	1.08671	0.876401	0.719659	0.501883
223.61	1.21199	1.08609	0.875863	0.719478	0.501644
223.8	1.21084	1.08527	0.875382	0.719087	0.501408
224	1.20931	1.08465	0.875244	0.718754	0.500842
224.2	1.20769	1.08415	0.874549	0.718257	0.500506
224.39	1.20651	1.08391	0.874358	0.718177	0.500461
224.59	1.20527	1.08382	0.873888	0.717865	0.500178
224.81	1.20378	1.0829	0.873051	0.717344	0.500107
225.01	1.20309	1.0815	0.872136	0.71676	0.49925
225.2	1.20208	1.08036	0.871442	0.71592	0.498997
225.4	1.20108	1.07932	0.870488	0.714895	0.498277
225.59	1.20029	1.07846	0.869668	0.714489	0.497984
225.79	1.19946	1.07743	0.868695	0.713328	0.497433
226.01	1.19892	1.07653	0.868	0.713003	0.496889
226.2	1.19843	1.07545	0.867115	0.712087	0.496478
226.4	1.19816	1.07494	0.867105	0.711664	0.496365
226.6	1.19783	1.07463	0.866957	0.71186	0.496024
226.79	1.19726	1.07393	0.866562	0.711267	0.495757
226.99	1.19688	1.07345	0.866534	0.711253	0.495614
227.21	1.19604	1.07263	0.866252	0.710602	0.495319
227.4	1.1951	1.07214	0.865884	0.710186	0.495507
227.6	1.19458	1.07137	0.865392	0.709843	0.495256
227.81	1.19372	1.07059	0.864916	0.709685	0.495259
227.99	1.1923	1.07002	0.864	0.709348	0.495166
228.2	1.19146	1.06948	0.863152	0.708747	0.49514
228.41	1.19071	1.06885	0.862704	0.708274	0.495017
228.6	1.18957	1.06801	0.86121	0.707704	0.494176
228.8	1.18858	1.06667	0.86032	0.706849	0.493471
228.99	1.18772	1.06552	0.85953	0.706275	0.492825
229.2	1.18659	1.06442	0.858568	0.70542	0.492354
229.4	1.18566	1.06318	0.857646	0.705057	0.491337
229.61	1.18522	1.06257	0.857424	0.704883	0.491306
229.8	1.18429	1.06193	0.857037	0.704348	0.490765
229.99	1.18414	1.06172	0.857179	0.704166	0.490755
230.21	1.18361	1.06129	0.856491	0.703974	0.490669
230.39	1.18281	1.0612	0.856393	0.703905	0.490242
230.6	1.18227	1.06071	0.856254	0.703927	0.48987
230.82	1.18146	1.06037	0.856239	0.703676	0.48979
231	1.1806	1.06025	0.856232	0.703739	0.49003
231.19	1.18044	1.06002	0.85612	0.703702	0.490418
231.41	1.17944	1.05978	0.85558	0.703954	0.490655
231.6	1.1788	1.05899	0.855292	0.703756	0.490656
231.81	1.17765	1.0583	0.854654	0.703228	0.490501
232	1.17645	1.05731	0.854055	0.702372	0.490401
232.22	1.17561	1.05616	0.853571	0.701508	0.489891
232.39	1.17493	1.05555	0.852882	0.700991	0.489505
232.59	1.17385	1.05488	0.852028	0.700605	0.488981
232.81	1.17248	1.05362	0.851404	0.699314	0.488143
233	1.17234	1.05349	0.851028	0.699237	0.487725
233.21	1.17221	1.05296	0.850436	0.699017	0.487205
233.4	1.17195	1.05258	0.850619	0.69905	0.486912
233.6	1.17178	1.0528	0.850872	0.699053	0.48742
233.81	1.17082	1.05228	0.850426	0.698603	0.487114
234.01	1.17064	1.05235	0.850221	0.698769	0.487358
234.2	1.17002	1.05176	0.849404	0.698507	0.486797
234.42	1.16884	1.05094	0.848592	0.69817	0.48579
234.59	1.1679	1.05011	0.848524	0.698001	0.485598
234.79	1.16668	1.04912	0.847874	0.697339	0.48499
235.01	1.166	1.04815	0.846805	0.696355	0.484581
235.2	1.16552	1.04755	0.846467	0.696114	0.484356
235.4	1.16403	1.04659	0.845595	0.69561	0.48375
235.6	1.16374	1.04594	0.845384	0.695183	0.483468
235.79	1.16314	1.04541	0.844729	0.694624	0.483296
235.99	1.16233	1.04425	0.843977	0.693632	0.483213
236.21	1.16162	1.04339	0.842649	0.69301	0.482707
236.4	1.16096	1.04278	0.84181	0.692258	0.482202
236.6	1.16017	1.04167	0.840997	0.691197	0.481851
236.8	1.15991	1.04157	0.84073	0.690779	0.481552
236.99	1.16005	1.04169	0.840255	0.69096	0.481791
237.19	1.15935	1.04116	0.839991	0.690561	0.481885
237.41	1.15869	1.04099	0.839976	0.690461	0.482296
237.6	1.15833	1.04094	0.839537	0.690454	0.482463
237.8	1.15754	1.04037	0.839153	0.690293	0.481986
238	1.1568	1.03973	0.838659	0.689792	0.481631
238.19	1.1559	1.03903	0.838337	0.689492	0.48085
238.39	1.15416	1.03823	0.837689	0.688773	0.48033
238.61	1.15297	1.03716	0.837341	0.687995	0.480039
238.8	1.15199	1.03624	0.836329	0.686762	0.478991
239	1.15125	1.03565	0.835994	0.686216	0.478754
239.19	1.15055	1.03538	0.835884	0.686405	0.478349
239.39	1.14949	1.03508	0.83555	0.68599	0.477764
239.61	1.14945	1.03531	0.835504	0.685984	0.477847
239.8	1.14859	1.03467	0.835162	0.685706	0.47773
240	1.14777	1.03408	0.834894	0.685602	0.477388
240.2	1.14686	1.03368	0.834016	0.685218	0.476975
240.39	1.14632	1.03341	0.83437	0.685302	0.477057
240.59	1.14641	1.03344	0.834054	0.685345	0.477541
240.81	1.14678	1.03379	0.834422	0.68593	0.477654
241	1.14602	1.03294	0.833423	0.685584	0.477111
241.2	1.14558	1.03291	0.833347	0.685651	0.477498
241.39	1.1448	1.03244	0.833016	0.685592	0.477596
241.59	1.14433	1.03212	0.832788	0.685651	0.477678
241.81	1.14329	1.03147	0.832076	0.685145	0.47733
241.99	1.14201	1.03039	0.830967	0.684271	0.477127
242.2	1.14095	1.02965	0.830415	0.684101	0.476819
242.4	1.13974	1.02891	0.829444	0.6832	0.476716
242.59	1.13907	1.02778	0.828828	0.68254	0.476349
242.81	1.13849	1.02708	0.828166	0.682283	0.475976
243.01	1.13745	1.02616	0.827862	0.681729	0.475747
243.2	1.13685	1.02525	0.827581	0.680899	0.475141
243.4	1.13542	1.02426	0.82711	0.679844	0.474731
243.59	1.13489	1.02387	0.827427	0.67969	0.474814
243.79	1.13382	1.02296	0.827151	0.679175	0.474201
244.01	1.13303	1.02191	0.826328	0.678465	0.473844
244.19	1.13225	1.02105	0.825363	0.677621	0.47344
244.4	1.13204	1.02045	0.825065	0.677659	0.473285
244.6	1.1323	1.01984	0.824511	0.677383	0.473059
244.79	1.13186	1.01954	0.824404	0.676996	0.472647
244.99	1.13073	1.01862	0.823359	0.676504	0.472144
245.21	1.13022	1.01839	0.82322	0.676815	0.472728
245.39	1.12992	1.01791	0.823136	0.676839	0.472588
245.6	1.12977	1.01762	0.822764	0.676888	0.472393
245.8	1.12948	1.0176	0.822036	0.676478	0.471903
245.99	1.1286	1.01702	0.821339	0.675957	0.471445
246.19	1.1284	1.01672	0.821493	0.676127	0.471464
246.41	1.12808	1.0165	0.82134	0.676035	0.471412
246.6	1.12743	1.01575	0.820923	0.675691	0.471117
246.8	1.12728	1.01558	0.820636	0.675951	0.471462
247	1.12658	1.01513	0.820512	0.675767	0.471506
247.19	1.12593	1.01482	0.820229	0.67527	0.471504
247.41	1.12493	1.01417	0.819876	0.674786	0.471208
247.59	1.12472	1.01377	0.820138	0.674573	0.471264
247.8	1.12381	1.01265	0.819164	0.674033	0.470644
248	1.12304	1.01133	0.818403	0.673368	0.470647
248.19	1.12231	1.01061	0.81792	0.672962	0.47054
248.39	1.12168	1.01002	0.817577	0.673024	0.470513
248.61	1.12122	1.00936	0.817263	0.672742	0.470433
248.8	1.12054	1.00932	0.817308	0.672571	0.470135
249	1.11988	1.00849	0.816908	0.67244	0.46984
249.2	1.11929	1.00825	0.816818	0.672454	0.469654
249.39	1.11917	1.00817	0.816812	0.672112	0.469626
249.61	1.11807	1.00765	0.816424	0.671419	0.469201
249.79	1.11711	1.00748	0.816013	0.670567	0.468886
250	1.11591	1.00654	0.815305	0.67004	0.468122
250.2	1.11526	1.00622	0.815151	0.67003	0.468184
250.39	1.11469	1.00588	0.814515	0.66987	0.467738
250.59	1.11393	1.00535	0.813743	0.669288	0.467348
250.81	1.11357	1.00499	0.813158	0.669341	0.466995
251	1.11321	1.00455	0.81255	0.669114	0.466637
251.2	1.11233	1.00334	0.811252	0.667819	0.465857
251.4	1.11189	1.00241	0.810511	0.666978	0.464975
251.59	1.11109	1.00203	0.810106	0.666525	0.464878
251.79	1.10998	1.00123	0.80909	0.665947	0.464279
252.01	1.10922	1.00043	0.80862	0.665472	0.464396
252.2	1.10891	1.00008	0.807937	0.665338	0.464302
252.4	1.10801	0.999561	0.80676	0.665115	0.463537
252.6	1.10757	0.999285	0.806027	0.665234	0.463256
252.79	1.1068	0.999111	0.805917	0.665318	0.463341
252.99	1.10588	0.99856	0.805459	0.664962	0.463235
253.21	1.10529	0.998562	0.805453	0.664979	0.463484
253.4	1.10461	0.998141	0.804947	0.664157	0.463354
253.6	1.10365	0.997641	0.804293	0.663546	0.462973
253.8	1.10293	0.996862	0.803787	0.663024	0.462855
253.99	1.10249	0.996208	0.803117	0.662656	0.462429
254.21	1.10211	0.99606	0.802991	0.662609	0.462206
254.4	1.10204	0.995673	0.802746	0.662267	0.462011
254.6	1.10131	0.995282	0.802188	0.661519	0.461395
254.8	1.10096	0.994638	0.801802	0.661189	0.461127
254.99	1.10061	0.993941	0.801392	0.660532	0.461343
255.19	1.09953	0.992927	0.800451	0.659384	0.460724
255.41	1.09919	0.992936	0.800372	0.65921	0.460471
255.6	1.09882	0.992703	0.800399	0.658976	0.460457
255.8	1.0981	0.991687	0.799514	0.658514	0.460042
255.99	1.0974	0.991314	0.799425	0.658391	0.460084
256.19	1.09718	0.990985	0.798623	0.658211	0.459912
256.41	1.09614	0.99019	0.797579	0.657637	0.459279
256.6	1.09564	0.98951	0.797506	0.65766	0.459521
256.8	1.09483	0.988723	0.797457	0.657205	0.459257
257	1.09443	0.988191	0.797401	0.656847	0.458723
257.19	1.09389	0.987579	0.797505	0.656383	0.458266
257.39	1.09306	0.986763	0.797239	0.65554	0.457849
257.61	1.09265	0.986281	0.79738	0.655567	0.458038
257.8	1.09205	0.985295	0.797322	0.655307	0.457715
257.98	1.09169	0.985273	0.797298	0.655505	0.45716
258.2	1.09104	0.985168	0.796931	0.655703	0.456779
258.39	1.09068	0.985064	0.796766	0.655661	0.457027
258.59	1.09016	0.984756	0.796905	0.655581	0.456888
258.81	1.08977	0.984206	0.797035	0.655041	0.456719
259	1.08919	0.984211	0.796533	0.65505	0.457071
259.19	1.08866	0.984009	0.795637	0.655031	0.456963
259.4	1.08811	0.984039	0.795359	0.655245	0.456862
259.59	1.08758	0.983621	0.794686	0.65486	0.456233
259.79	1.08628	0.98312	0.793924	0.654416	0.45615
260.01	1.08563	0.982945	0.793346	0.654085	0.456225
260.2	1.08514	0.982504	0.792699	0.653874	0.456267
260.4	1.08364	0.981435	0.791648	0.653045	0.455419
260.59	1.08289	0.981044	0.791298	0.652774	0.455296
260.79	1.08252	0.980754	0.790976	0.652625	0.455094
261.01	1.082	0.980371	0.790708	0.652559	0.454803
261.2	1.08153	0.979906	0.790601	0.652219	0.454692
261.38	1.08111	0.979688	0.790478	0.651977	0.454999
261.6	1.08124	0.979448	0.790189	0.652065	0.455024
261.79	1.08123	0.978859	0.789851	0.652124	0.454535
262.01	1.08117	0.978594	0.789556	0.65231	0.454037
262.2	1.08129	0.978233	0.789276	0.65218	0.454282
262.38	1.08152	0.977508	0.789878	0.652049	0.45448
262.6	1.08161	0.976938	0.789808	0.651648	0.454158
262.79	1.08098	0.976004	0.789367	0.650848	0.453701
262.99	1.07994	0.975417	0.788656	0.650881	0.453736
263.21	1.07917	0.974523	0.788138	0.650309	0.453044
263.4	1.07825	0.973269	0.78755	0.649523	0.452266
263.58	1.07736	0.972171	0.786905	0.648528	0.45159
263.8	1.07636	0.971235	0.786398	0.648132	0.451558
263.99	1.07556	0.970323	0.78557	0.647579	0.451619
264.19	1.07463	0.969687	0.784694	0.646865	0.451286
264.41	1.07362	0.969267	0.784198	0.64644	0.45081
264.6	1.07304	0.969064	0.783414	0.646134	0.450733
264.79	1.07236	0.969053	0.783231	0.646202	0.451176
265	1.07155	0.969136	0.782634	0.645762	0.4511
265.19	1.07078	0.969069	0.78194	0.645379	0.450947
265.41	1.06994	0.968974	0.781594	0.645161	0.450873
265.61	1.06984	0.968977	0.78148	0.645177	0.450984
265.78	1.06978	0.9687	0.781471	0.645095	0.450894
265.99	1.06945	0.968405	0.781569	0.644875	0.450854
266.21	1.06932	0.96819	0.781633	0.644732	0.451461
266.39	1.06915	0.967868	0.781702	0.644933	0.451606
266.61	1.06834	0.966951	0.78085	0.644273	0.450819
266.78	1.06719	0.966184	0.780831	0.643968	0.45026
266.99	1.0665	0.965678	0.780262	0.643855	0.449604
267.2	1.06602	0.964794	0.77963	0.643169	0.448977
267.39	1.06521	0.963775	0.778663	0.642532	0.448472
267.59	1.0645	0.963096	0.777981	0.641652	0.44761
267.81	1.06353	0.962006	0.777272	0.640755	0.446928
267.98	1.06269	0.961281	0.77692	0.640337	0.446541
268.19	1.06224	0.960765	0.776321	0.639851	0.44584
268.4	1.06166	0.959944	0.776468	0.639492	0.445569
268.59	1.06063	0.959223	0.775845	0.638937	0.445201
268.81	1.05965	0.958984	0.775938	0.638875	0.445344
269	1.05871	0.958541	0.774986	0.638464	0.444742
269.18	1.05827	0.958107	0.77449	0.638354	0.444753
269.4	1.0577	0.957856	0.773997	0.638107	0.444773
269.59	1.058	0.958023	0.774423	0.638386	0.44507
269.79	1.0583	0.958483	0.774439	0.638966	0.445707
270.01	1.05807	0.958373	0.77409	0.638919	0.446429
270.18	1.05778	0.958325	0.773267	0.639098	0.446678
270.39	1.05731	0.958236	0.772811	0.639272	0.446663
270.6	1.05654	0.957496	0.77203	0.638611	0.446055
270.79	1.05594	0.957079	0.771463	0.638691	0.445664
270.99	1.05539	0.956073	0.770214	0.637925	0.445061
271.2	1.05495	0.955642	0.769843	0.637718	0.445282
271.38	1.05441	0.955017	0.769095	0.637275	0.444875
271.59	1.05376	0.953807	0.768606	0.6365	0.444025
271.81	1.05318	0.952642	0.768605	0.636149	0.443673
271.99	1.05296	0.951988	0.768682	0.636014	0.443806
272.21	1.05245	0.951068	0.768833	0.635279	0.443594
272.4	1.0519	0.950686	0.769187	0.634862	0.443283
272.59	1.05142	0.950354	0.769121	0.634657	0.442947
272.8	1.05082	0.949648	0.768788	0.634688	0.442336
272.99	1.05037	0.949434	0.768211	0.634586	0.442023
273.19	1.05009	0.949331	0.768379	0.634158	0.442063
273.41	1.04946	0.949501	0.768104	0.634083	0.441421
273.58	1.04905	0.949596	0.768298	0.634003	0.441356
273.79	1.04884	0.949205	0.767782	0.633991	0.44161
274.01	1.04794	0.94807	0.766594	0.633096	0.441237
274.19	1.04703	0.947522	0.766123	0.632682	0.440476
274.41	1.04647	0.947084	0.765564	0.632182	0.440194
274.58	1.04577	0.946162	0.764438	0.631453	0.439716
274.79	1.04518	0.945197	0.763718	0.631142	0.439282
275	1.04411	0.944008	0.762488	0.630123	0.438568
275.19	1.04418	0.944133	0.762456	0.63072	0.438866
275.39	1.04356	0.943515	0.762108	0.630607	0.438219
275.61	1.04273	0.942978	0.762007	0.630142	0.437773
275.78	1.04289	0.943243	0.762413	0.630503	0.438017
275.99	1.04233	0.943514	0.762368	0.630316	0.438362
276.2	1.04187	0.943696	0.762703	0.630108	0.438221
276.39	1.04171	0.944049	0.762552	0.630153	0.43831
276.59	1.0418	0.944007	0.762543	0.630309	0.438595
276.81	1.04122	0.943587	0.762194	0.630173	0.437992
276.98	1.04035	0.943829	0.762349	0.630063	0.437979
277.19	1.03992	0.943526	0.762445	0.629702	0.43812
277.41	1.03936	0.943293	0.762073	0.629438	0.43809
277.59	1.03847	0.942399	0.761714	0.628861	0.438044
277.8	1.0383	0.941732	0.761488	0.629153	0.43828
278	1.03733	0.94085	0.761019	0.628495	0.437694
278.19	1.03722	0.940603	0.76077	0.628281	0.437573
278.39	1.03676	0.93987	0.75925	0.627857	0.437119
278.61	1.03624	0.939144	0.758427	0.627838	0.436937
278.79	1.03558	0.937983	0.757885	0.627419	0.436352
279	1.03498	0.93704	0.757024	0.626988	0.435513
279.2	1.03482	0.936757	0.756796	0.627273	0.43517
279.39	1.03432	0.936231	0.756578	0.626994	0.434722
279.61	1.03441	0.936261	0.756317	0.626758	0.434879
279.79	1.0346	0.936188	0.756412	0.626986	0.435221
280.01	1.03377	0.935968	0.755925	0.626642	0.435346
280.18	1.03334	0.935392	0.755628	0.625871	0.435092
280.4	1.03292	0.934963	0.755239	0.625761	0.43516
280.6	1.03264	0.934717	0.755224	0.625239	0.43533
280.79	1.0314	0.934243	0.754655	0.624453	0.434698
280.99	1.03001	0.933865	0.754315	0.623703	0.434562
281.21	1.02956	0.93341	0.753799	0.623038	0.434762
281.38	1.02818	0.932536	0.753014	0.622132	0.434149
281.59	1.02707	0.931727	0.752441	0.621537	0.433647
281.8	1.02622	0.931171	0.752001	0.621494	0.433511
281.99	1.02532	0.930453	0.751611	0.621086	0.432909
282.19	1.02512	0.930199	0.750856	0.621129	0.432833
282.4	1.02449	0.92957	0.749886	0.620792	0.432505
282.58	1.02442	0.929253	0.750071	0.620828	0.43236
282.79	1.02412	0.928408	0.749357	0.620063	0.431957
283.01	1.02388	0.927987	0.749266	0.620013	0.431572
283.19	1.02362	0.927524	0.74934	0.61988	0.431504
283.4	1.02383	0.927763	0.749232	0.620208	0.431737
283.6	1.02411	0.927796	0.749463	0.620052	0.432127
283.79	1.02362	0.927524	0.74964	0.620047	0.431695
283.99	1.02349	0.927751	0.749735	0.620173	0.431502
284.21	1.02371	0.927407	0.749713	0.620049	0.431416
284.39	1.02368	0.927291	0.749857	0.620216	0.431493
284.6	1.02316	0.927293	0.750089	0.619851	0.431332
284.8	1.02224	0.926953	0.749749	0.619754	0.430824
284.99	1.02145	0.926342	0.7495	0.6191	0.430373
285.21	1.02109	0.926159	0.749234	0.619203	0.430433
285.41	1.01974	0.925227	0.749044	0.619026	0.429947
285.6	1.01883	0.925086	0.748932	0.618863	0.429955
285.8	1.01803	0.924478	0.748522	0.618448	0.429782
286	1.01788	0.924011	0.748156	0.618105	0.42918
286.19	1.01749	0.923386	0.747685	0.617436	0.42896
286.41	1.01705	0.922964	0.7471	0.616661	0.428677
286.59	1.01682	0.922436	0.747061	0.616301	0.428779
286.8	1.01631	0.921666	0.746217	0.61568	0.428722
287	1.01552	0.920751	0.74586	0.614914	0.428131
287.19	1.01515	0.920277	0.745165	0.614386	0.427968
287.41	1.01478	0.919721	0.744129	0.613826	0.427511
287.59	1.01496	0.919408	0.743983	0.613685	0.427648
287.8	1.01451	0.91894	0.743763	0.61372	0.427323
288	1.01439	0.918535	0.743273	0.613366	0.426946
288.19	1.0144	0.917896	0.742784	0.613301	0.426821
288.39	1.01403	0.917931	0.742675	0.613489	0.427094
288.61	1.01272	0.917814	0.742333	0.613309	0.426849
288.79	1.01205	0.917354	0.741692	0.613583	0.426868
289	1.01141	0.917197	0.741506	0.613529	0.427048
289.2	1.01043	0.9171	0.741026	0.613595	0.427078
289.39	1.00948	0.916883	0.740625	0.613262	0.426847
289.59	1.00924	0.917057	0.740362	0.61326	0.426827
289.81	1.00924	0.916555	0.740196	0.613458	0.426863
289.99	1.00894	0.916393	0.739827	0.613668	0.426528
290.2	1.00888	0.916073	0.739997	0.614127	0.427032
290.4	1.00893	0.915792	0.739845	0.614111	0.427191
290.59	1.00835	0.914988	0.739577	0.613733	0.427259
290.79	1.00762	0.914296	0.738855	0.612789	0.426451
291.01	1.0069	0.913594	0.738328	0.611988	0.425925
291.2	1.00674	0.912762	0.737752	0.611665	0.425392
291.4	1.00656	0.911989	0.736794	0.611078	0.425083
291.6	1.00646	0.91156	0.736183	0.610841	0.424969
291.79	1.0058	0.910955	0.735789	0.610095	0.424326
292.01	1.00564	0.910995	0.73515	0.60941	0.42401
292.19	1.00565	0.911404	0.735353	0.609231	0.423992
292.4	1.00493	0.911651	0.735211	0.608835	0.424049
292.6	1.00369	0.911158	0.734612	0.608283	0.423259
292.79	1.00368	0.910883	0.734331	0.608242	0.423067
292.99	1.00316	0.911203	0.73457	0.607761	0.42315
293.21	1.00243	0.911077	0.73423	0.607387	0.422825
293.4	1.00196	0.910681	0.734089	0.607688	0.422584
293.6	1.00177	0.91122	0.734316	0.608378	0.42308
293.79	1.00094	0.910715	0.734411	0.608589	0.422868
293.99	1.00075	0.910866	0.734557	0.608943	0.423089
294.21	1.00083	0.910732	0.735054	0.609167	0.423353
294.41	0.999729	0.91028	0.734479	0.608513	0.422822
294.6	0.998848	0.909983	0.73432	0.608438	0.422745
294.8	0.998205	0.909628	0.733997	0.607934	0.422087
294.99	0.99787	0.909015	0.733647	0.607735	0.421856
295.19	0.99739	0.908002	0.732679	0.607021	0.420879
295.41	0.996448	0.907634	0.731974	0.606641	0.420531
295.6	0.996219	0.907183	0.731172	0.606654	0.420278
295.8	0.996064	0.907051	0.730992	0.606429	0.420272
296	0.996087	0.906998	0.730887	0.605835	0.420374
296.19	0.995445	0.905884	0.730087	0.604727	0.41963
296.39	0.99443	0.90471	0.729499	0.603855	0.419427
296.59	0.993771	0.90372	0.728921	0.603292	0.419041
296.8	0.993253	0.902526	0.72853	0.602493	0.418852
297	0.993041	0.901887	0.728492	0.602163	0.418889
297.2	0.992465	0.900436	0.727843	0.601872	0.418426
297.39	0.992035	0.899979	0.727775	0.601865	0.418303
297.61	0.991827	0.900022	0.727644	0.601907	0.418767
297.81	0.991294	0.899277	0.727713	0.601513	0.418207
298	0.991583	0.899623	0.727912	0.601825	0.419107
298.2	0.991353	0.899232	0.727822	0.601501	0.418995
298.4	0.990463	0.898691	0.726731	0.601383	0.418569
298.61	0.990151	0.898531	0.726627	0.601479	0.418674
298.81	0.989636	0.898476	0.726371	0.600885	0.418364
299	0.989081	0.898266	0.725573	0.600372	0.417948
299.2	0.988417	0.898148	0.725076	0.600182	0.417751
299.4	0.98794	0.898224	0.724896	0.600346	0.41775
299.6	0.987838	0.898072	0.724576	0.600254	0.417864
299.81	0.987462	0.89767	0.724609	0.599953	0.418125
299.99	0.986679	0.897341	0.724479	0.599708	0.417942
300.2	0.985639	0.896273	0.723456	0.599166	0.417265
300.4	0.984996	0.895703	0.723331	0.599014	0.417059
300.59	0.984415	0.894491	0.722887	0.598625	0.416633
300.79	0.98407	0.893526	0.722594	0.598386	0.416222
301.01	0.98412	0.893271	0.722621	0.598467	0.416309
301.2	0.983679	0.892592	0.721928	0.597924	0.416106
301.4	0.98309	0.892343	0.721558	0.597545	0.415752
301.6	0.982141	0.8919	0.720689	0.596975	0.415272
301.79	0.981501	0.891723	0.720724	0.596671	0.414858
301.99	0.981266	0.891369	0.720312	0.596452	0.414849
302.21	0.980986	0.891309	0.719853	0.596243	0.414561
302.4	0.980004	0.890653	0.718571	0.595649	0.413941
302.58	0.979146	0.889851	0.718005	0.594248	0.413336
302.8	0.978215	0.889624	0.717423	0.593489	0.41277
302.99	0.977393	0.889315	0.716863	0.593276	0.412422
303.19	0.97745	0.889298	0.717034	0.593211	0.412638
303.41	0.97711	0.888934	0.716565	0.593104	0.4123
303.6	0.976546	0.888514	0.716336	0.593059	0.412371
303.8	0.976376	0.887923	0.715908	0.593348	0.412622
304	0.976332	0.887824	0.715685	0.593909	0.412431
304.19	0.976367	0.887287	0.715142	0.593886	0.412041
304.41	0.976117	0.886402	0.71479	0.593741	0.412012
304.6	0.976072	0.885896	0.714739	0.594127	0.412052
304.8	0.976262	0.88617	0.714524	0.594483	0.412507
305	0.976016	0.886304	0.714594	0.594566	0.412859
305.2	0.975801	0.886075	0.714266	0.594465	0.412504
305.41	0.975248	0.885915	0.714114	0.594537	0.412237
305.59	0.974911	0.885682	0.713901	0.594507	0.41216
305.81	0.975015	0.885823	0.714421	0.594775	0.412191
306	0.974968	0.885438	0.713862	0.594446	0.41193
306.19	0.974573	0.885279	0.713916	0.594045	0.412176
306.39	0.973908	0.884652	0.713526	0.593235	0.411787
306.61	0.97313	0.884236	0.713377	0.592206	0.411229
306.8	0.972555	0.884262	0.713526	0.592491	0.411096
306.98	0.972298	0.884196	0.713382	0.592453	0.411056
307.2	0.971669	0.88369	0.713213	0.591787	0.410951
307.39	0.970749	0.882577	0.712687	0.590901	0.410565
307.59	0.969781	0.881978	0.712274	0.590129	0.410007
307.81	0.969583	0.881736	0.712152	0.590197	0.410091
308	0.969476	0.881412	0.712086	0.590324	0.40979
308.18	0.968955	0.880969	0.711989	0.590042	0.40954
308.4	0.968247	0.880238	0.711792	0.590287	0.409445
308.59	0.967646	0.880014	0.711588	0.590757	0.409508
308.79	0.967259	0.879747	0.71137	0.590642	0.409566
309.01	0.966921	0.879442	0.711328	0.590518	0.409563
309.2	0.966324	0.878738	0.710599	0.589718	0.409123
309.4	0.965755	0.878175	0.710087	0.589399	0.408875
309.6	0.96519	0.877776	0.70959	0.588977	0.408322
309.79	0.964493	0.877726	0.70881	0.588394	0.407794
310.01	0.964146	0.877221	0.708098	0.587856	0.407639
310.21	0.963459	0.876702	0.707586	0.587308	0.407673
310.4	0.963234	0.876975	0.707197	0.58704	0.40723
310.6	0.962344	0.876794	0.706357	0.586332	0.406653
310.81	0.961852	0.876528	0.705856	0.585975	0.406606
311.01	0.960951	0.876306	0.705387	0.585306	0.406312
311.2	0.960046	0.875767	0.705025	0.584574	0.405809
311.4	0.959698	0.875251	0.704585	0.584171	0.405198
311.6	0.959593	0.875204	0.704221	0.584482	0.405034
311.79	0.959991	0.875455	0.70442	0.585141	0.405498
312.01	0.960003	0.875109	0.7043	0.585493	0.405259
312.21	0.959692	0.874894	0.704389	0.585804	0.405601
312.4	0.959677	0.874818	0.704946	0.586239	0.40597
312.6	0.95949	0.874743	0.705088	0.586179	0.406196
312.8	0.959902	0.87459	0.705384	0.586	0.406579
312.99	0.959604	0.87424	0.70509	0.585537	0.406489
313.19	0.959244	0.873535	0.704506	0.584977	0.405759
313.41	0.958619	0.872879	0.704478	0.584976	0.405454
313.6	0.958027	0.87241	0.703958	0.584719	0.405098
313.78	0.956861	0.871567	0.703232	0.583746	0.404707
314	0.956112	0.87096	0.703098	0.583189	0.404459
314.19	0.955222	0.870028	0.702331	0.582407	0.403801
314.39	0.954429	0.869767	0.702182	0.581717	0.403122
314.61	0.953732	0.869539	0.701455	0.581269	0.40289
314.8	0.953119	0.868558	0.700712	0.580736	0.402304
314.99	0.952492	0.867809	0.700203	0.580491	0.401623
315.2	0.952374	0.867368	0.700064	0.580669	0.401033
315.39	0.952117	0.866894	0.699839	0.580976	0.400936
315.59	0.952373	0.867082	0.699875	0.581401	0.401195
315.8	0.952113	0.86707	0.699786	0.581461	0.40124
315.98	0.951673	0.866922	0.699819	0.581533	0.401426
316.19	0.951693	0.866927	0.700064	0.581362	0.401845
316.41	0.951825	0.867151	0.700492	0.581452	0.401962
316.59	0.951761	0.867256	0.700389	0.581166	0.402122
316.81	0.951742	0.866891	0.70011	0.581166	0.402212
317	0.950774	0.86623	0.69927	0.580734	0.401716
317.19	0.950617	0.865828	0.699014	0.58076	0.401713
317.4	0.949411	0.865306	0.698576	0.580557	0.401582
317.59	0.948616	0.864795	0.697966	0.580086	0.401303
317.79	0.947647	0.864434	0.697651	0.579474	0.40105
318.01	0.947276	0.864094	0.697356	0.579072	0.401065
318.18	0.947083	0.863363	0.696865	0.578574	0.400733
318.39	0.946722	0.862976	0.696488	0.578093	0.400402
318.6	0.946612	0.862952	0.695719	0.577784	0.400273
318.79	0.946192	0.862142	0.695005	0.577381	0.399968
319.01	0.946503	0.862309	0.69547	0.577379	0.400635
319.2	0.946149	0.862298	0.695508	0.577443	0.400622
319.38	0.946393	0.862651	0.695843	0.57759	0.401142
319.6	0.946382	0.862745	0.695517	0.577369	0.40131
319.79	0.945722	0.862135	0.695169	0.576867	0.401446
319.99	0.945348	0.861883	0.694905	0.576528	0.401293
320.21	0.945376	0.861606	0.694807	0.576149	0.40142
320.38	0.945095	0.861537	0.69511	0.575981	0.401569
320.59	0.944699	0.860999	0.694665	0.575252	0.401585
320.8	0.943508	0.859781	0.694017	0.57444	0.400859
320.99	0.94293	0.859163	0.693624	0.573759	0.400587
321.19	0.942751	0.858797	0.693426	0.573879	0.400461
321.4	0.941793	0.85817	0.693085	0.573717	0.400229
321.58	0.941554	0.857951	0.69301	0.573763	0.400277
321.79	0.941006	0.857659	0.692661	0.573707	0.400139
322.01	0.940799	0.857403	0.692655	0.573477	0.400353
322.19	0.940249	0.856793	0.692053	0.573001	0.399579
322.41	0.939889	0.856452	0.691534	0.572954	0.399458
322.6	0.939591	0.856672	0.691392	0.573236	0.399564
322.79	0.938901	0.856226	0.690717	0.573273	0.399125
323	0.938864	0.856247	0.690917	0.573472	0.399126
323.21	0.938208	0.856201	0.690246	0.573584	0.398821
323.41	0.938463	0.856392	0.69032	0.573679	0.398981
323.6	0.937941	0.855555	0.689017	0.573337	0.398537
323.8	0.937434	0.855161	0.688803	0.573353	0.398567
323.99	0.936982	0.854639	0.688367	0.57306	0.398034
324.21	0.936761	0.854517	0.688416	0.57285	0.398225
324.39	0.936315	0.854283	0.688689	0.57272	0.3979
324.61	0.935354	0.85313	0.687749	0.57186	0.396896
324.78	0.934868	0.852538	0.687748	0.571191	0.396211
325	0.934915	0.852532	0.687656	0.570969	0.396158
325.2	0.934408	0.852418	0.687788	0.571065	0.395888
325.39	0.934278	0.852653	0.6882	0.571327	0.396054
325.59	0.934216	0.85276	0.688275	0.571474	0.39616
325.81	0.933721	0.852524	0.688043	0.570885	0.396066
325.98	0.933743	0.852473	0.68828	0.570789	0.396155
326.19	0.933018	0.852075	0.687832	0.57023	0.395668
326.4	0.932946	0.8515	0.687717	0.570559	0.39596
326.59	0.932582	0.851283	0.687328	0.570393	0.395993
326.79	0.931892	0.850621	0.686589	0.570141	0.395985
327	0.931637	0.850104	0.686252	0.569929	0.396292
327.18	0.93111	0.849943	0.685527	0.569635	0.396258
327.39	0.930921	0.84955	0.685128	0.569646	0.396253
327.61	0.930538	0.849124	0.684647	0.569508	0.396206
327.79	0.929526	0.848255	0.683972	0.568899	0.396035
328	0.928852	0.847735	0.684132	0.568737	0.396217
328.2	0.92879	0.847617	0.684227	0.568796	0.396189
328.39	0.928251	0.846751	0.684079	0.568482	0.395467
328.59	0.927939	0.846326	0.683384	0.568297	0.395091
328.81	0.928019	0.846132	0.683079	0.568079	0.394821
328.99	0.928063	0.846457	0.682916	0.567979	0.394935
329.2	0.927878	0.846378	0.682802	0.567685	0.394642
329.4	0.928151	0.846629	0.68275	0.567897	0.394816
329.59	0.928059	0.846565	0.682473	0.567434	0.394671
329.81	0.927742	0.846341	0.682285	0.567102	0.394232
330.01	0.927299	0.845794	0.682037	0.567267	0.393963
330.21	0.926959	0.845754	0.68197	0.567028	0.39411
330.38	0.92698	0.844892	0.681785	0.566935	0.393743
330.6	0.926635	0.844807	0.681279	0.566644	0.393734
330.8	0.926078	0.844607	0.681074	0.566308	0.393771
330.99	0.925155	0.843551	0.680227	0.565566	0.39267
331.19	0.924772	0.843312	0.680053	0.565175	0.392277
331.41	0.924306	0.843007	0.680063	0.565258	0.392254
331.58	0.923469	0.842227	0.679633	0.564621	0.391768
331.79	0.9222	0.840799	0.678762	0.563967	0.39141
332.01	0.921935	0.840669	0.6789	0.564128	0.391521
332.19	0.921848	0.840416	0.678305	0.563926	0.391153
332.4	0.921566	0.839793	0.677834	0.563581	0.391023
332.6	0.921414	0.839811	0.677352	0.56422	0.391509
332.79	0.921196	0.839682	0.676757	0.564203	0.391551
332.99	0.921125	0.839678	0.676447	0.563928	0.39188
333.21	0.920432	0.839273	0.676215	0.563561	0.391643
333.39	0.920774	0.839281	0.676462	0.564005	0.391746
333.6	0.920704	0.839047	0.676613	0.563868	0.391497
333.8	0.92057	0.838775	0.676816	0.563926	0.391517
334	0.920435	0.838926	0.677142	0.56393	0.391548
334.2	0.920553	0.839203	0.677465	0.563205	0.391497
334.41	0.920572	0.838769	0.677309	0.562579	0.391068
334.59	0.919909	0.838719	0.677179	0.561872	0.391274
334.8	0.919812	0.838395	0.677263	0.561202	0.390636
335	0.919071	0.837756	0.676746	0.560593	0.389792
335.19	0.918753	0.837763	0.67655	0.560213	0.390045
335.41	0.918326	0.837879	0.676508	0.560398	0.390046
335.61	0.917036	0.837228	0.675732	0.559581	0.389569
335.8	0.916173	0.83677	0.675171	0.559447	0.389763
336	0.915704	0.836691	0.674479	0.559372	0.38963
336.2	0.915482	0.836718	0.674492	0.55946	0.389909
336.39	0.91494	0.836324	0.674141	0.559589	0.390008
336.61	0.914159	0.835766	0.673539	0.559957	0.389967
336.79	0.913873	0.835231	0.673066	0.559624	0.389588
337	0.913647	0.834648	0.67255	0.559497	0.389348
337.18	0.913089	0.834521	0.672547	0.559461	0.389067
337.4	0.912652	0.833837	0.671988	0.559064	0.388286
337.61	0.911831	0.833582	0.671529	0.558785	0.387569
337.79	0.9118	0.833382	0.670859	0.558804	0.387394
338	0.910894	0.832914	0.670409	0.558215	0.38659
338.2	0.910565	0.832026	0.669713	0.557716	0.385897
338.39	0.910684	0.831828	0.66948	0.557859	0.386023
338.59	0.910133	0.831531	0.669212	0.557691	0.385491
338.81	0.910031	0.831021	0.668736	0.557209	0.385218
338.99	0.90979	0.830918	0.667952	0.556785	0.385098
339.2	0.910073	0.830632	0.667272	0.556297	0.385289
339.4	0.910347	0.83062	0.667234	0.556457	0.385257
339.59	0.909472	0.8297	0.666342	0.555854	0.38493
339.79	0.909255	0.82924	0.666157	0.555613	0.384765
340.01	0.909059	0.82908	0.666367	0.555501	0.38487
340.2	0.909207	0.82886	0.667091	0.555437	0.385318
340.4	0.909093	0.82828	0.667446	0.555523	0.385332
340.6	0.908678	0.827534	0.667556	0.555202	0.385092
340.79	0.908715	0.827277	0.66769	0.555021	0.385511
340.99	0.908406	0.827037	0.667677	0.555297	0.385821
341.21	0.907414	0.82672	0.667441	0.554969	0.385313
341.4	0.906476	0.826063	0.667176	0.554842	0.384723
341.6	0.905868	0.825885	0.66736	0.554638	0.384603
341.8	0.905849	0.825669	0.667349	0.554983	0.384956
341.99	0.9048	0.82535	0.667369	0.554676	0.384917
342.21	0.904926	0.82545	0.66752	0.555123	0.385222
342.41	0.90438	0.825644	0.667492	0.555168	0.3858
342.6	0.903356	0.824965	0.666732	0.554313	0.385289
342.8	0.902819	0.824826	0.666133	0.553636	0.38547
343	0.903004	0.825523	0.665525	0.553691	0.385442
343.21	0.902832	0.825406	0.665058	0.553352	0.385306
343.39	0.902461	0.824948	0.664334	0.552953	0.384964
343.61	0.9018	0.824702	0.663713	0.552421	0.384661
343.8	0.901152	0.824546	0.66366	0.551926	0.384131
343.99	0.900928	0.824254	0.663345	0.551787	0.384082
344.19	0.900655	0.823872	0.662742	0.551569	0.383653
344.41	0.900426	0.823455	0.662508	0.551215	0.382821
344.59	0.900074	0.822546	0.661797	0.550696	0.381955
344.8	0.899777	0.822099	0.661103	0.55043	0.38139
345	0.899273	0.821493	0.660689	0.550448	0.380805
345.19	0.899202	0.82122	0.660444	0.55041	0.380345
345.39	0.899025	0.821092	0.66068	0.55023	0.380214
345.61	0.899025	0.821047	0.660962	0.550266	0.380126
345.8	0.89909	0.821169	0.661142	0.550603	0.380377
346	0.89885	0.821185	0.661154	0.55038	0.380508
346.2	0.898748	0.82107	0.661673	0.550377	0.380597
346.39	0.898177	0.820524	0.661781	0.550031	0.380919
346.59	0.898081	0.820306	0.66157	0.549578	0.381229
346.81	0.8985	0.8208	0.661839	0.550181	0.382325
347	0.898518	0.820782	0.661894	0.550598	0.382749
347.2	0.898369	0.820086	0.661374	0.550323	0.382702
347.4	0.897829	0.819525	0.660476	0.54983	0.382586
347.59	0.897776	0.819678	0.660311	0.550106	0.382774
347.81	0.897427	0.819069	0.659914	0.550113	0.382833
348	0.897326	0.81843	0.659024	0.549527	0.38253
348.2	0.897193	0.818096	0.658279	0.549165	0.382039
348.4	0.897168	0.817867	0.658003	0.549191	0.381688
348.6	0.896589	0.817306	0.657334	0.548476	0.380862
348.79	0.895712	0.817431	0.656876	0.548174	0.380637
349.01	0.895537	0.817736	0.656914	0.548024	0.380528
349.2	0.895483	0.817661	0.656839	0.547806	0.379976
349.4	0.894601	0.817936	0.656616	0.547414	0.37946
349.59	0.893875	0.817923	0.656435	0.547454	0.37864
349.8	0.893036	0.817559	0.65631	0.546936	0.37813
350.01	0.892425	0.817286	0.656237	0.546871	0.377766
350.19	0.891584	0.816689	0.656254	0.546572	0.377283
350.4	0.890597	0.816076	0.655941	0.54603	0.376957
350.6	0.890049	0.815341	0.655982	0.545805	0.376728
350.79	0.889525	0.814894	0.656163	0.546367	0.376723
350.99	0.889255	0.81422	0.656256	0.54639	0.376328
351.21	0.889103	0.813886	0.655636	0.546025	0.375973
351.4	0.888763	0.814216	0.655551	0.54617	0.376656
351.58	0.889351	0.814413	0.655966	0.546806	0.377762
351.8	0.889299	0.814186	0.65612	0.546712	0.37827
351.99	0.889302	0.81402	0.65604	0.546308	0.378194
352.19	0.88908	0.813801	0.655569	0.546183	0.378363
352.41	0.888824	0.814118	0.6559	0.546476	0.379417
352.6	0.88812	0.813519	0.655435	0.54514	0.379362
352.78	0.888092	0.813861	0.655798	0.545348	0.37997
353	0.888389	0.81395	0.655716	0.544933	0.38008
353.19	0.887971	0.813266	0.654877	0.544124	0.379826
353.39	0.887915	0.813714	0.654712	0.544279	0.37997
353.61	0.887659	0.813271	0.654342	0.544441	0.379368
353.8	0.887375	0.812419	0.653814	0.544339	0.37918
354	0.886841	0.811932	0.65331	0.544156	0.378492
354.2	0.886271	0.811292	0.652888	0.543564	0.377857
354.39	0.885873	0.810693	0.652549	0.543573	0.377531
354.61	0.885975	0.810118	0.652629	0.543838	0.377335
354.81	0.885889	0.809851	0.652314	0.543709	0.376952
355	0.885834	0.809456	0.651777	0.542991	0.376205
355.2	0.885678	0.809561	0.651275	0.542624	0.375433
355.4	0.885594	0.809487	0.651102	0.542622	0.375668
355.61	0.885694	0.809398	0.651021	0.542695	0.375707
355.79	0.885491	0.809199	0.650821	0.542327	0.375572
356	0.884733	0.808631	0.649992	0.542041	0.375166
356.2	0.883684	0.807782	0.648756	0.541401	0.3748
356.39	0.883292	0.807741	0.64863	0.541298	0.375422
356.59	0.882958	0.807377	0.647765	0.540509	0.375178
356.81	0.882733	0.807393	0.6478	0.540563	0.375137
357	0.88234	0.806845	0.647198	0.539644	0.374703
357.18	0.881841	0.806591	0.646943	0.539485	0.374317
357.4	0.881678	0.806759	0.647179	0.540083	0.374498
357.59	0.881141	0.8059	0.646744	0.540089	0.374051
357.79	0.880795	0.805671	0.646697	0.540012	0.373926
358.01	0.880078	0.80538	0.646271	0.539421	0.373628
358.2	0.87983	0.8053	0.646481	0.539508	0.373649
358.38	0.879811	0.80493	0.646681	0.539665	0.373702
358.6	0.879427	0.804793	0.646938	0.539538	0.37327
358.79	0.87871	0.804164	0.646549	0.538569	0.372392
358.99	0.878532	0.804222	0.64667	0.538476	0.372065
359.21	0.878564	0.804157	0.646649	0.53842	0.372221
359.4	0.878421	0.8044	0.646807	0.538442	0.372895
359.6	0.877928	0.804111	0.646853	0.53835	0.373259
359.8	0.877509	0.803617	0.646821	0.537856	0.373414
359.99	0.876799	0.803117	0.646249	0.537915	0.373713
360.21	0.876802	0.802646	0.645827	0.537941	0.373903
360.4	0.876833	0.802529	0.645602	0.537898	0.37448
360.6	0.876532	0.802032	0.645418	0.537799	0.374004
360.8	0.876278	0.801617	0.645565	0.537425	0.373705
361.01	0.87655	0.801447	0.645351	0.537272	0.373465
361.19	0.875755	0.800588	0.644903	0.537368	0.373155
361.41	0.87529	0.79999	0.644228	0.536837	0.373126
361.6	0.87486	0.799518	0.643947	0.536327	0.372717
361.79	0.87449	0.799433	0.643398	0.535809	0.372045
362	0.873992	0.798791	0.642179	0.535071	0.37165
362.19	0.874096	0.798708	0.641886	0.535017	0.370935
362.41	0.873943	0.798283	0.640993	0.534776	0.370669
362.6	0.873135	0.797962	0.639851	0.534466	0.369941
362.78	0.872067	0.797712	0.638946	0.533883	0.369537
363	0.871721	0.797942	0.638751	0.533872	0.369733
363.19	0.87093	0.797815	0.638214	0.533435	0.369457
363.39	0.870118	0.797209	0.638187	0.533406	0.369438
363.61	0.869949	0.796518	0.638177	0.532874	0.369505
363.8	0.869808	0.796346	0.638518	0.532937	0.369663
363.98	0.870022	0.795974	0.638188	0.533029	0.369545
364.2	0.870055	0.79564	0.638465	0.53309	0.369056
364.39	0.869911	0.795599	0.638645	0.532764	0.368583
364.59	0.869918	0.795517	0.639166	0.533207	0.368366
364.81	0.870473	0.795471	0.639652	0.53329	0.368673
365	0.870317	0.795318	0.639365	0.533557	0.368534
365.19	0.869165	0.794892	0.639347	0.533347	0.368389
365.4	0.869027	0.795084	0.6394	0.53303	0.368389
365.59	0.868601	0.79482	0.639003	0.532379	0.367718
365.79	0.868535	0.794611	0.6385	0.53208	0.367036
366	0.868616	0.794449	0.637828	0.531936	0.367199
366.2	0.868408	0.794673	0.637595	0.532387	0.367492
366.4	0.867885	0.794427	0.637055	0.532558	0.367778
366.61	0.867237	0.79412	0.636286	0.532235	0.367574
366.79	0.866056	0.793789	0.635953	0.531985	0.367571
367.01	0.865659	0.793206	0.635437	0.531536	0.367418
367.2	0.865215	0.792787	0.634959	0.531586	0.367256
367.39	0.864965	0.791832	0.634568	0.531104	0.367637
367.6	0.864792	0.791583	0.634516	0.530178	0.367409
367.81	0.864282	0.790697	0.634161	0.530057	0.366995
368.01	0.863785	0.78975	0.633698	0.529824	0.366488
368.2	0.863073	0.789433	0.633752	0.529789	0.366499
368.4	0.862703	0.7892	0.633745	0.529677	0.366727
368.6	0.862703	0.788675	0.63409	0.530165	0.36737
368.79	0.862439	0.78838	0.634305	0.530209	0.367383
369.01	0.86196	0.788202	0.634	0.529975	0.367286
369.21	0.861385	0.78817	0.633979	0.529602	0.367254
369.4	0.861059	0.787934	0.633767	0.529156	0.367053
369.59	0.861013	0.787807	0.633365	0.528325	0.366661
369.8	0.861296	0.788127	0.633326	0.528493	0.366648
369.99	0.861359	0.788287	0.633277	0.528617	0.367374
370.19	0.861415	0.78839	0.633727	0.529004	0.367696
370.41	0.861483	0.787925	0.633571	0.528805	0.367531
370.58	0.861419	0.788101	0.633257	0.528781	0.367884
370.79	0.861018	0.787553	0.633002	0.528584	0.367665
371	0.861618	0.788015	0.632843	0.528646	0.367861
371.19	0.861313	0.787953	0.63278	0.528644	0.367414
371.39	0.860746	0.78741	0.632508	0.527928	0.367075
371.61	0.860119	0.787415	0.632237	0.527682	0.366422
371.78	0.859856	0.786832	0.632217	0.527433	0.366329
371.99	0.859422	0.786907	0.63271	0.527803	0.366166
372.21	0.859167	0.786968	0.63289	0.528141	0.366432
372.39	0.858845	0.786706	0.633462	0.528093	0.366151
372.61	0.858544	0.786404	0.633289	0.528318	0.366317
372.8	0.857699	0.786103	0.633227	0.527914	0.366101
372.99	0.857718	0.786044	0.632978	0.527626	0.366015
373.2	0.85732	0.786188	0.632605	0.527303	0.365856
373.41	0.856794	0.785685	0.6325	0.527052	0.365421
373.59	0.856997	0.785767	0.631921	0.526929	0.36461
373.81	0.856949	0.785502	0.63163	0.527296	0.364549
374	0.856299	0.784841	0.631306	0.527131	0.364389
374.19	0.856304	0.78435	0.630941	0.52745	0.363887
374.41	0.856079	0.783983	0.630272	0.527246	0.363838
374.61	0.855831	0.784368	0.630235	0.527461	0.363944
374.8	0.85556	0.783999	0.630044	0.527118	0.363479
374.98	0.855316	0.783931	0.629431	0.526878	0.363128
375.2	0.854331	0.78314	0.62872	0.526066	0.362167
375.4	0.85333	0.782648	0.627935	0.525314	0.361506
375.59	0.853101	0.782894	0.627541	0.525094	0.361453
375.79	0.853289	0.782205	0.627508	0.524536	0.361585
376.01	0.853215	0.782502	0.627943	0.525419	0.361924
376.18	0.853194	0.782399	0.627673	0.525338	0.362011
376.39	0.853071	0.782206	0.62775	0.52461	0.361897
376.61	0.852953	0.782094	0.627591	0.524575	0.362756
376.79	0.852817	0.781795	0.627494	0.524175	0.362784
377	0.852869	0.781214	0.627116	0.52365	0.362476
377.2	0.852589	0.780436	0.626631	0.523206	0.362178
377.39	0.852169	0.779915	0.62634	0.523087	0.361537
377.59	0.852505	0.779916	0.626047	0.523115	0.361285
377.81	0.851924	0.779342	0.62607	0.523232	0.361732
377.99	0.851181	0.778994	0.625749	0.523322	0.361351
378.2	0.850814	0.77879	0.625458	0.523311	0.361493
378.4	0.850338	0.778688	0.625811	0.523028	0.361389
378.59	0.850076	0.779127	0.626185	0.523299	0.361434
378.8	0.849637	0.778296	0.625811	0.522789	0.361062
379.01	0.84888	0.777856	0.62526	0.522323	0.36075
379.19	0.847728	0.777421	0.624562	0.521557	0.360576
379.4	0.846935	0.777268	0.624223	0.521407	0.360455
379.6	0.847208	0.777521	0.624241	0.521565	0.361069
379.79	0.8471	0.777277	0.62451	0.521419	0.361416
380.01	0.846954	0.777688	0.624967	0.52219	0.361948
380.21	0.846822	0.777503	0.624352	0.521322	0.361433
380.41	0.846762	0.776878	0.624115	0.520941	0.361565
380.58	0.846581	0.776416	0.623207	0.520655	0.361892
380.8	0.846054	0.775865	0.62233	0.52013	0.361424
381	0.845613	0.775192	0.621793	0.519119	0.360678
381.19	0.845634	0.774949	0.621549	0.51894	0.360392
381.41	0.84498	0.774608	0.621148	0.518739	0.36012
381.6	0.844721	0.773941	0.620918	0.518634	0.360231
381.78	0.843936	0.773462	0.620499	0.518689	0.360219
382	0.843319	0.772805	0.619956	0.518398	0.359767
382.21	0.842776	0.772412	0.619781	0.518033	0.359187
382.39	0.842975	0.771923	0.620252	0.518306	0.358859
382.6	0.843172	0.771687	0.620125	0.517948	0.358458
382.8	0.842906	0.77091	0.619766	0.517854	0.358224
382.99	0.842576	0.771042	0.619438	0.517827	0.358102
383.19	0.842569	0.77076	0.619186	0.517762	0.358148
383.41	0.842884	0.771392	0.619719	0.518221	0.358689
383.59	0.843116	0.771704	0.620388	0.518593	0.359164
383.8	0.843195	0.771872	0.620811	0.518787	0.359332
384	0.843719	0.772586	0.621147	0.51926	0.359469
384.19	0.843936	0.772565	0.620567	0.519029	0.359321
384.39	0.844163	0.772604	0.620496	0.51915	0.359773
384.61	0.843806	0.772352	0.619801	0.518871	0.359681
384.8	0.843677	0.772672	0.620417	0.518682	0.359642
385	0.843564	0.772856	0.62067	0.518443	0.35978
385.2	0.843095	0.772668	0.620868	0.518738	0.360138
385.4	0.842162	0.772276	0.620542	0.518089	0.360184
385.61	0.842175	0.772126	0.620897	0.518065	0.360454
385.81	0.841168	0.771866	0.620755	0.517875	0.359904
386	0.839853	0.77064	0.620093	0.517061	0.359038
386.2	0.839444	0.770218	0.62012	0.516885	0.358499
386.4	0.8388	0.769269	0.619541	0.516461	0.357932
386.59	0.838213	0.76848	0.618938	0.515922	0.357165
386.81	0.837598	0.768273	0.619116	0.5162	0.357367
387.01	0.837082	0.767852	0.618672	0.516347	0.356874
387.2	0.836817	0.767383	0.618575	0.515992	0.356871
387.38	0.836186	0.767057	0.618362	0.515664	0.356438
387.6	0.836113	0.766869	0.618265	0.515559	0.355922
387.81	0.836033	0.766929	0.617973	0.515468	0.35579
387.99	0.836063	0.767277	0.617555	0.515773	0.355069
388.2	0.836439	0.766844	0.616406	0.515159	0.354713
388.4	0.836625	0.766962	0.616572	0.515248	0.354954
388.59	0.836636	0.767015	0.616363	0.515328	0.355109
388.79	0.836204	0.767252	0.616289	0.514844	0.355364
389.01	0.835762	0.767452	0.616053	0.514843	0.355832
389.19	0.835949	0.767499	0.615981	0.514993	0.356347
389.4	0.83587	0.767297	0.61574	0.51414	0.356449
389.6	0.836291	0.767351	0.615565	0.514282	0.356833
389.79	0.835003	0.76691	0.615217	0.513863	0.356266
389.99	0.834785	0.766295	0.614701	0.513353	0.355962
390.21	0.835117	0.76632	0.614884	0.51345	0.355988
390.4	0.834758	0.765816	0.614758	0.513492	0.355865
390.6	0.834037	0.765146	0.614748	0.513402	0.355598
390.8	0.833373	0.7647	0.614936	0.513351	0.355272
390.99	0.832703	0.763636	0.614177	0.513208	0.354287
391.21	0.832503	0.763167	0.613873	0.512449	0.353487
391.41	0.83211	0.762806	0.613297	0.512186	0.352659
391.6	0.831583	0.762672	0.613041	0.512244	0.35215
391.8	0.831566	0.762473	0.612717	0.5125	0.351708
392	0.831725	0.76262	0.612335	0.512677	0.351268
392.19	0.832522	0.762495	0.6121	0.512461	0.35164
392.41	0.832567	0.762972	0.612928	0.513408	0.352518
392.61	0.831533	0.762802	0.612245	0.512567	0.351938
392.8	0.83062	0.762026	0.611429	0.511707	0.351679
392.98	0.830771	0.761962	0.611155	0.511831	0.352129
393.2	0.830666	0.761356	0.61064	0.511298	0.352108
393.41	0.830409	0.760956	0.61045	0.510916	0.351995
393.59	0.830144	0.760929	0.610261	0.510548	0.352534
393.81	0.829366	0.760536	0.61039	0.510485	0.352492
394	0.829092	0.7603	0.609836	0.510811	0.352553
394.19	0.828348	0.759799	0.609769	0.510582	0.352783
394.4	0.827532	0.758738	0.609408	0.510139	0.352702
394.61	0.826563	0.758399	0.60945	0.510158	0.352484
394.79	0.826312	0.758008	0.609715	0.510005	0.352364
395	0.825811	0.757542	0.6096	0.509751	0.351983
395.2	0.825995	0.757976	0.609958	0.509974	0.351938
395.39	0.825718	0.757595	0.609966	0.510171	0.351904
395.59	0.825247	0.757547	0.610055	0.510339	0.352092
395.81	0.825565	0.757567	0.610059	0.510147	0.352136
396	0.825444	0.757768	0.610038	0.50982	0.352235
396.2	0.825484	0.757797	0.610118	0.509349	0.351907
396.4	0.825079	0.757928	0.610165	0.509101	0.351724
396.59	0.824176	0.757231	0.60914	0.507664	0.350719
396.79	0.824347	0.756846	0.608656	0.507397	0.350832
397.01	0.824183	0.756614	0.608093	0.507042	0.350648
397.2	0.823636	0.756366	0.60799	0.506254	0.35014
397.4	0.824099	0.756641	0.607786	0.506313	0.350031
397.6	0.823745	0.756418	0.607334	0.505862	0.350243
397.79	0.823582	0.756241	0.607098	0.506178	0.3498
398.01	0.823372	0.756123	0.606717	0.506233	0.349677
398.21	0.823122	0.755472	0.606122	0.505209	0.349193
398.4	0.822926	0.754802	0.605751	0.504899	0.348736
398.6	0.822675	0.754739	0.605937	0.504756	0.348797
398.8	0.82266	0.754463	0.605715	0.504433	0.348676
399.01	0.822069	0.754094	0.604984	0.503993	0.34806
399.19	0.82194	0.753989	0.604666	0.504278	0.348059
399.41	0.821047	0.752958	0.603661	0.503943	0.347627
399.6	0.819909	0.752441	0.603088	0.503704	0.347346
399.79	0.819439	0.752211	0.602591	0.503545	0.347308
[truncated: 401 more rows]

## Sheet: Fig 2b
Time, second	1000 nM	500 nM	250 nM	125 nM	62.5 nM
0	0.006109	0.004644	-0.0015	-0.00057	0.000587
0.2	0.006299	0.004797	-0.00129	-0.00096	0.000368
0.39	0.006321	0.004757	-0.00145	-0.00131	-0.00045
0.59	0.006738	0.004866	-0.00151	-0.00157	-0.001
0.81	0.007042	0.004836	-0.00169	-0.00211	-0.00157
1	0.00784	0.005128	-0.00174	-0.00257	-0.00207
1.19	0.008984	0.005209	-0.00154	-0.00268	-0.00242
1.39	0.010927	0.006454	-0.0009	-0.0022	-0.00231
1.59	0.012598	0.007364	-0.00034	-0.00217	-0.0024
1.79	0.014851	0.008226	0.000387	-0.00195	-0.00195
2	0.016477	0.008978	0.000515	-0.0017	-0.00187
2.2	0.019048	0.010203	0.001116	-0.00126	-0.00137
2.39	0.020886	0.01067	0.001455	-0.00134	-0.00152
2.61	0.023131	0.011875	0.002349	-0.00044	-0.00075
2.81	0.024516	0.012756	0.00295	2.18e-05	-0.00087
3	0.025486	0.013113	0.003046	0.000111	-0.00141
3.21	0.026813	0.013365	0.003494	0.000292	-0.00128
3.39	0.027802	0.013694	0.004511	0.000734	-0.00119
3.59	0.029165	0.01456	0.005032	0.000984	-0.00147
3.81	0.030534	0.015721	0.00601	0.001176	-0.00119
3.99	0.032293	0.016501	0.007027	0.00165	-0.00092
4.2	0.033166	0.016819	0.007016	0.001578	-0.00167
4.42	0.033891	0.017057	0.00684	0.001376	-0.00228
4.6	0.034728	0.017347	0.006907	0.001257	-0.0024
4.79	0.035754	0.01787	0.007145	0.001356	-0.00231
5.01	0.036957	0.018668	0.007488	0.001634	-0.00221
5.21	0.038216	0.019488	0.007986	0.002002	-0.00189
5.4	0.039288	0.020637	0.008707	0.002218	-0.00175
5.6	0.040179	0.020946	0.009147	0.002262	-0.00103
5.8	0.041163	0.02129	0.009246	0.002129	-0.00072
5.99	0.042068	0.021687	0.009555	0.002381	-0.00044
6.19	0.043573	0.022478	0.010322	0.002778	-0.00012
6.41	0.0449	0.022956	0.01112	0.003478	0.000342
6.6	0.045945	0.023758	0.011922	0.003961	0.000881
6.79	0.046612	0.023972	0.011939	0.003916	0.00057
7	0.047759	0.024405	0.01201	0.004061	0.000657
7.19	0.049166	0.024939	0.011944	0.004687	0.000695
7.39	0.049592	0.02536	0.011872	0.004648	0.00046
7.6	0.050307	0.02582	0.011431	0.004482	-0.00012
7.8	0.051116	0.026212	0.011202	0.004379	-0.00039
7.99	0.051901	0.025941	0.010547	0.004374	-0.00066
8.19	0.052627	0.026443	0.00967	0.00383	-0.00111
8.39	0.05364	0.026784	0.009278	0.003612	-0.00105
8.6	0.054646	0.027201	0.009088	0.0036	-0.00099
8.81	0.056132	0.027984	0.009307	0.004083	-0.00054
9	0.056373	0.028562	0.009092	0.004071	-0.00053
9.19	0.056984	0.028707	0.008909	0.00404	-0.00048
9.41	0.057728	0.029176	0.009444	0.004241	4.09e-05
9.61	0.059223	0.030021	0.010484	0.004597	0.001212
9.8	0.06032	0.030779	0.011389	0.004379	0.001401
10	0.061511	0.031461	0.01283	0.005037	0.002124
10.2	0.062207	0.032064	0.013556	0.00534	0.001938
10.39	0.063651	0.033067	0.014831	0.006046	0.002375
10.61	0.064316	0.034088	0.015642	0.005871	0.002795
10.81	0.065134	0.035011	0.016285	0.00636	0.00295
11	0.066107	0.035758	0.016701	0.006502	0.002974
11.2	0.066896	0.036361	0.016924	0.006902	0.002851
11.4	0.067252	0.036551	0.017411	0.006943	0.00262
11.59	0.067684	0.036982	0.017385	0.007069	0.00217
11.81	0.068722	0.037349	0.017911	0.007389	0.002226
12.01	0.069626	0.03755	0.018121	0.007033	0.002051
12.2	0.070637	0.03831	0.018102	0.006735	0.001334
12.39	0.071385	0.038405	0.017708	0.006633	0.000803
12.61	0.072159	0.03835	0.017671	0.006794	0.000401
12.79	0.072992	0.038474	0.017744	0.006894	6.44e-05
13	0.073678	0.038882	0.018104	0.007034	6.52e-05
13.21	0.074889	0.038715	0.018507	0.00714	0.000417
13.4	0.075927	0.039409	0.018962	0.007471	0.000716
13.59	0.077098	0.039923	0.019438	0.007301	0.000847
13.79	0.077528	0.039978	0.019324	0.007361	0.000692
13.99	0.07829	0.040192	0.019371	0.00764	0.001071
14.2	0.078874	0.04071	0.019268	0.007738	0.001204
14.4	0.079237	0.041053	0.01931	0.007435	0.00161
14.6	0.08007	0.041403	0.019517	0.007319	0.002321
14.79	0.080845	0.041676	0.019717	0.007753	0.003016
14.99	0.081407	0.041836	0.019667	0.007798	0.002792
15.21	0.082305	0.041996	0.019917	0.007835	0.002805
15.4	0.082661	0.042497	0.020163	0.008012	0.002966
15.6	0.082787	0.042619	0.020072	0.007879	0.002561
15.8	0.083384	0.042967	0.020346	0.007775	0.002498
15.99	0.083659	0.043577	0.020098	0.007147	0.002017
16.21	0.084039	0.043945	0.019756	0.006843	0.00113
16.41	0.084757	0.044131	0.019734	0.006901	0.000718
16.6	0.085616	0.044261	0.020555	0.007195	0.000344
16.8	0.086724	0.044778	0.021377	0.00739	0.000355
17	0.087967	0.04585	0.022152	0.008461	0.000654
17.19	0.088605	0.046128	0.022155	0.008789	0.000481
17.41	0.088876	0.046517	0.021962	0.00913	-2.3e-05
17.61	0.089944	0.047121	0.022246	0.009644	7.93e-05
17.8	0.090397	0.047471	0.022527	0.010022	0.000235
17.99	0.091353	0.048247	0.023227	0.010584	0.001033
18.21	0.09142	0.048508	0.023264	0.010582	0.001261
18.39	0.091936	0.048709	0.023725	0.010625	0.001666
18.61	0.092592	0.048756	0.023935	0.011167	0.001973
18.8	0.092449	0.048478	0.023689	0.010597	0.002172
19	0.092487	0.048004	0.023532	0.010119	0.001412
19.19	0.0929	0.0481	0.023532	0.010096	0.001733
19.41	0.093075	0.048688	0.023571	0.010049	0.001776
19.59	0.093376	0.048716	0.023847	0.009818	0.001755
19.8	0.093499	0.048808	0.023677	0.009153	0.001707
20	0.09365	0.048993	0.023963	0.008677	0.001563
20.2	0.094383	0.049099	0.024273	0.008591	0.001274
20.39	0.095116	0.049563	0.024768	0.009151	0.001263
20.59	0.09599	0.049907	0.025247	0.009272	0.001205
20.8	0.097021	0.050424	0.025752	0.009613	0.001281
21	0.097732	0.051114	0.026102	0.010184	0.001278
21.2	0.098506	0.051653	0.026674	0.010775	0.001472
21.4	0.099577	0.052482	0.027345	0.011456	0.001781
21.59	0.100981	0.053202	0.027708	0.012147	0.002229
21.81	0.101518	0.053558	0.028098	0.012651	0.002255
22.01	0.10247	0.053935	0.028465	0.013167	0.002522
22.2	0.103026	0.054468	0.02895	0.013411	0.002968
22.4	0.103901	0.05488	0.029493	0.01389	0.003547
22.6	0.103965	0.05457	0.029147	0.013952	0.003427
22.79	0.104003	0.054306	0.028835	0.012929	0.003418
23.01	0.104727	0.054646	0.028949	0.013404	0.003444
23.21	0.105468	0.055242	0.029214	0.013545	0.003931
23.4	0.106116	0.05554	0.029287	0.012993	0.003793
23.6	0.106292	0.0559	0.029523	0.01262	0.004005
23.81	0.106126	0.055097	0.029138	0.011841	0.003593
23.99	0.105978	0.055157	0.028974	0.01178	0.003313
24.21	0.10668	0.05549	0.029202	0.011789	0.00321
24.41	0.107323	0.056037	0.029357	0.012119	0.003213
24.6	0.107787	0.056104	0.029727	0.011776	0.003147
24.79	0.108292	0.056432	0.029749	0.011526	0.002981
25.01	0.108817	0.05687	0.029759	0.011775	0.002823
25.21	0.109224	0.057435	0.029829	0.012337	0.002948
25.4	0.110089	0.058139	0.029721	0.012312	0.00302
25.6	0.110177	0.058205	0.029252	0.012543	0.002856
25.8	0.110448	0.058517	0.029506	0.012739	0.002259
25.99	0.110984	0.059011	0.029856	0.012599	0.002258
26.21	0.111266	0.059494	0.029908	0.012718	0.002149
26.41	0.111967	0.059732	0.029705	0.013009	0.002198
26.6	0.112307	0.060124	0.02982	0.012981	0.002259
26.8	0.112267	0.060196	0.029719	0.012623	0.002133
27	0.11359	0.060986	0.030239	0.013477	0.002393
27.19	0.114053	0.061079	0.030596	0.013478	0.002168
27.39	0.114592	0.061145	0.030987	0.013274	0.001709
27.61	0.115118	0.061326	0.031443	0.013623	0.001606
27.8	0.115727	0.061028	0.031751	0.01395	0.001683
28	0.116866	0.061642	0.032043	0.014484	0.002093
28.21	0.117956	0.062115	0.032727	0.014302	0.002327
28.39	0.118503	0.062228	0.03258	0.014176	0.002201
28.61	0.119047	0.062554	0.032927	0.013714	0.002322
28.81	0.119632	0.062491	0.032878	0.01321	0.002148
29	0.120176	0.063128	0.033522	0.013391	0.002504
29.2	0.12036	0.063295	0.033636	0.013416	0.002811
29.41	0.1209	0.063766	0.033339	0.013396	0.003067
29.59	0.120979	0.063408	0.033015	0.013495	0.002808
29.81	0.121296	0.063409	0.033175	0.01338	0.002457
30.01	0.121433	0.063112	0.032549	0.013109	0.002083
30.2	0.121982	0.063209	0.032462	0.013417	0.001974
30.4	0.12241	0.063619	0.032829	0.013696	0.002486
30.61	0.122266	0.064126	0.03278	0.013621	0.002422
30.79	0.121921	0.064237	0.032556	0.013185	0.001532
31	0.122233	0.064282	0.032855	0.013259	0.001346
31.22	0.121869	0.064477	0.03303	0.013248	0.001177
31.4	0.122424	0.065188	0.033626	0.013843	0.001541
31.59	0.122719	0.065693	0.033856	0.014144	0.002087
31.81	0.123222	0.066453	0.033971	0.014324	0.002712
32	0.124211	0.067276	0.034615	0.014738	0.003393
32.2	0.124588	0.067748	0.034753	0.014392	0.003487
32.39	0.124638	0.067596	0.034433	0.013965	0.003129
32.59	0.125597	0.068368	0.035253	0.014188	0.003719
32.79	0.126981	0.068623	0.036179	0.014738	0.004386
32.99	0.127738	0.069348	0.036583	0.015349	0.004849
33.21	0.129041	0.06981	0.036707	0.016037	0.005338
33.4	0.130261	0.070261	0.036784	0.016942	0.005722
33.59	0.131118	0.070358	0.03694	0.01713	0.00537
33.79	0.132079	0.070863	0.03738	0.017849	0.005691
33.99	0.13317	0.071023	0.037717	0.018004	0.005729
34.21	0.133704	0.071375	0.038458	0.018253	0.005962
34.41	0.133824	0.071708	0.038677	0.018029	0.005845
34.6	0.133765	0.071805	0.038513	0.017424	0.005182
34.8	0.133627	0.071711	0.039009	0.017206	0.004609
35.01	0.133907	0.072122	0.039691	0.017936	0.005046
35.19	0.133871	0.072668	0.039912	0.017709	0.00495
35.41	0.134141	0.073136	0.040361	0.01773	0.004956
35.61	0.134045	0.073041	0.039854	0.017046	0.004746
35.8	0.134298	0.073319	0.039752	0.016895	0.004467
36	0.1344	0.073219	0.039673	0.016577	0.004191
36.21	0.134548	0.072675	0.038963	0.015948	0.003605
36.39	0.13466	0.072287	0.038773	0.015784	0.003427
36.61	0.135493	0.072899	0.039029	0.016371	0.003478
36.8	0.136319	0.07292	0.038995	0.01638	0.003647
37	0.136542	0.073435	0.03854	0.01672	0.003751
37.19	0.137702	0.073752	0.038605	0.017331	0.004309
37.41	0.13784	0.073441	0.038563	0.017328	0.003986
37.6	0.138257	0.073334	0.038615	0.017191	0.003921
37.8	0.13936	0.073471	0.039201	0.017738	0.004403
37.99	0.140189	0.073911	0.039719	0.01786	0.004404
38.19	0.139933	0.07379	0.040213	0.017951	0.0044
38.39	0.140455	0.074199	0.040643	0.018213	0.004564
38.59	0.141002	0.07475	0.041327	0.018588	0.005026
38.8	0.141641	0.075531	0.042588	0.01942	0.005792
39	0.142224	0.076342	0.043198	0.019403	0.006179
39.19	0.142223	0.076362	0.043111	0.018771	0.005766
39.39	0.142225	0.076303	0.04292	0.018483	0.005822
39.59	0.142173	0.076079	0.042545	0.018364	0.00593
39.8	0.142683	0.076335	0.042785	0.018231	0.00582
40.01	0.142632	0.076247	0.042546	0.017771	0.005514
40.2	0.1432	0.076253	0.042416	0.017743	0.005273
40.4	0.143393	0.076492	0.042083	0.017657	0.004853
40.61	0.143616	0.076995	0.04182	0.01732	0.004067
40.79	0.144227	0.077042	0.041741	0.017403	0.004404
41.01	0.144102	0.077422	0.041604	0.017326	0.004487
41.2	0.144668	0.077462	0.042068	0.01741	0.004434
41.4	0.144935	0.07784	0.042558	0.017183	0.004011
41.61	0.14552	0.078322	0.042919	0.017191	0.004067
41.81	0.146231	0.078851	0.043206	0.017593	0.003795
42	0.146778	0.07956	0.043741	0.018125	0.00395
42.21	0.146845	0.079997	0.044119	0.01836	0.00461
42.4	0.147083	0.080188	0.043799	0.018293	0.004575
42.59	0.148042	0.080716	0.044541	0.018879	0.005405
42.81	0.148971	0.081136	0.045266	0.019159	0.00603
43.01	0.149405	0.081293	0.045227	0.019215	0.00597
43.2	0.149781	0.081333	0.045437	0.019571	0.006026
43.41	0.149884	0.080957	0.045083	0.019794	0.006082
43.59	0.14989	0.08065	0.044914	0.019704	0.00578
43.79	0.150499	0.080999	0.044804	0.019499	0.005723
43.99	0.150444	0.081263	0.044496	0.019468	0.005587
44.21	0.150889	0.08147	0.0443	0.019675	0.005394
44.4	0.150825	0.081644	0.043611	0.019393	0.005026
44.6	0.151381	0.081932	0.043687	0.019383	0.00545
44.79	0.151274	0.081551	0.043151	0.019074	0.005703
44.99	0.151508	0.081879	0.043269	0.019024	0.005914
45.19	0.151904	0.082388	0.043541	0.019533	0.005951
45.4	0.152155	0.082693	0.043689	0.019675	0.005728
45.61	0.152234	0.082935	0.043881	0.019842	0.005731
45.79	0.152533	0.083035	0.043792	0.020388	0.005462
45.99	0.152485	0.083096	0.043789	0.019847	0.004979
46.21	0.152806	0.083243	0.043741	0.019823	0.005101
46.39	0.152723	0.08307	0.043974	0.019617	0.004772
46.61	0.153729	0.083428	0.045087	0.020259	0.005229
46.82	0.15431	0.083713	0.045622	0.020274	0.005255
46.99	0.154669	0.083881	0.045674	0.020225	0.004574
47.21	0.15477	0.084198	0.045999	0.02009	0.004443
47.41	0.155227	0.084324	0.046162	0.020119	0.004472
47.6	0.155124	0.084362	0.046119	0.01957	0.004046
47.81	0.155697	0.085183	0.046615	0.019852	0.004154
48	0.156103	0.085756	0.046783	0.020242	0.004393
48.19	0.156288	0.085479	0.046447	0.02004	0.004076
48.41	0.156735	0.086021	0.046582	0.020252	0.004365
48.61	0.157111	0.086166	0.046668	0.020212	0.004493
48.8	0.1571	0.086281	0.046592	0.019937	0.004421
49.02	0.157586	0.086807	0.047324	0.020555	0.004637
49.19	0.15793	0.08722	0.047612	0.020463	0.004357
49.39	0.158254	0.087462	0.048063	0.02048	0.004459
49.61	0.158504	0.087755	0.048725	0.020878	0.004749
49.8	0.158755	0.087868	0.04856	0.020718	0.004569
50	0.159479	0.088009	0.048853	0.020598	0.004764
50.2	0.160505	0.088255	0.04951	0.02112	0.005522
50.39	0.160902	0.088468	0.049683	0.020998	0.005609
50.59	0.161572	0.088379	0.049829	0.020904	0.005422
50.79	0.161932	0.088243	0.049709	0.020671	0.005387
51	0.16257	0.088452	0.049867	0.020827	0.005337
51.2	0.16299	0.088833	0.050244	0.020913	0.005931
51.39	0.163505	0.089051	0.050256	0.021337	0.005975
51.59	0.16401	0.088932	0.050293	0.021328	0.00589
51.79	0.16458	0.089095	0.050389	0.021549	0.00599
51.99	0.164748	0.08891	0.050053	0.021575	0.006103
52.2	0.164183	0.088698	0.049431	0.020953	0.005624
52.4	0.164736	0.089536	0.049839	0.021492	0.006078
52.59	0.164659	0.08987	0.049592	0.02104	0.005598
52.79	0.164903	0.090726	0.050268	0.021113	0.00591
53.01	0.16475	0.090557	0.049764	0.020876	0.005587
53.2	0.165005	0.090915	0.049812	0.020671	0.00565
53.41	0.164929	0.09108	0.049867	0.021144	0.005779
53.6	0.165441	0.091792	0.049959	0.021449	0.006004
53.79	0.165484	0.091787	0.04962	0.021243	0.005969
54.01	0.166	0.091849	0.049397	0.021556	0.006021
54.21	0.166089	0.091987	0.04914	0.021539	0.005706
54.4	0.166253	0.09221	0.049204	0.021595	0.005944
54.62	0.166247	0.092162	0.049415	0.021772	0.00601
54.8	0.166255	0.091997	0.049306	0.021823	0.005773
54.99	0.1667	0.092	0.049586	0.021897	0.005674
55.21	0.167078	0.092173	0.049976	0.022035	0.005792
55.41	0.167491	0.092139	0.049921	0.022028	0.005581
55.6	0.168357	0.09222	0.050396	0.021813	0.00561
55.8	0.168796	0.09244	0.050428	0.021546	0.005255
56	0.168893	0.092361	0.050499	0.021464	0.004732
56.19	0.169363	0.092828	0.050704	0.021653	0.004759
56.41	0.170252	0.093604	0.051459	0.022579	0.00508
56.6	0.170746	0.094497	0.051932	0.022811	0.005228
56.8	0.171238	0.095031	0.052561	0.023312	0.005607
56.99	0.171581	0.094978	0.052215	0.023601	0.005534
57.19	0.171931	0.095151	0.052653	0.023666	0.005686
57.39	0.17226	0.095313	0.052677	0.023825	0.005542
57.6	0.172477	0.09588	0.052695	0.023875	0.005787
57.8	0.172658	0.095797	0.052973	0.023939	0.005844
58	0.172963	0.096135	0.052871	0.024199	0.005986
58.19	0.173395	0.096804	0.053353	0.024802	0.00631
58.39	0.173499	0.096564	0.05361	0.024669	0.006807
58.61	0.173477	0.096371	0.053806	0.024501	0.006704
58.8	0.173617	0.096782	0.053714	0.024057	0.006694
59.01	0.173805	0.096566	0.05401	0.02345	0.006387
59.2	0.174187	0.096756	0.054324	0.023191	0.006377
59.39	0.174267	0.096794	0.054091	0.022567	0.006249
59.59	0.174802	0.097044	0.054209	0.022268	0.006219
60.01	0.175452	0.097193	0.054364	0.022357	0.006504
60.21	0.17557	0.096761	0.054003	0.0221	0.006218
60.42	0.176275	0.097022	0.05392	0.021919	0.006565
60.6	0.176396	0.097157	0.054036	0.021745	0.006624
60.82	0.176588	0.097142	0.054163	0.021586	0.00681
61.02	0.176994	0.097358	0.054379	0.021576	0.006949
61.21	0.177084	0.097293	0.054119	0.021688	0.007147
61.41	0.177684	0.096901	0.054121	0.021116	0.007028
61.62	0.178033	0.097082	0.054015	0.02112	0.006952
61.8	0.178538	0.097276	0.054489	0.021646	0.00727
62.02	0.178944	0.09732	0.05468	0.021729	0.006912
62.21	0.179546	0.097635	0.054946	0.022265	0.006969
62.4	0.180278	0.098618	0.055337	0.02339	0.007218
62.62	0.180901	0.098902	0.056124	0.024121	0.007936
62.82	0.181723	0.099748	0.056994	0.025262	0.008272
63.01	0.182202	0.100663	0.057126	0.025528	0.00802
63.22	0.182406	0.101021	0.057557	0.025832	0.007626
63.4	0.182616	0.101518	0.057673	0.026327	0.00742
63.6	0.182838	0.102169	0.0577	0.026745	0.007561
63.82	0.183723	0.102867	0.058422	0.027784	0.008167
64	0.183822	0.102995	0.058514	0.028149	0.008305
64.21	0.183859	0.102834	0.05789	0.027408	0.007656
64.41	0.184021	0.103301	0.058117	0.027323	0.00752
64.6	0.183958	0.103706	0.058643	0.027565	0.007596
64.8	0.183837	0.103631	0.059007	0.027526	0.007679
65	0.184338	0.103757	0.059128	0.027108	0.007838
65.21	0.184213	0.103107	0.058904	0.026638	0.007553
65.42	0.184259	0.102496	0.058657	0.025597	0.006872
65.61	0.183663	0.102103	0.058424	0.02469	0.006428
65.81	0.183914	0.102054	0.058654	0.024548	0.006433
66.02	0.183885	0.102005	0.05834	0.023937	0.006212
66.2	0.184541	0.102422	0.058216	0.023952	0.006633
66.41	0.184835	0.103254	0.058617	0.024759	0.00722
66.63	0.185295	0.103265	0.058764	0.024941	0.007403
66.8	0.185286	0.103366	0.05869	0.02501	0.007003
67.02	0.185465	0.103806	0.058609	0.025143	0.007154
67.22	0.18584	0.104434	0.058785	0.025623	0.00761
67.41	0.186107	0.10454	0.058579	0.025637	0.007647
67.62	0.186365	0.104855	0.058357	0.025829	0.008226
67.81	0.186567	0.105094	0.058538	0.026276	0.00854
68	0.186408	0.104914	0.058082	0.02621	0.00828
68.22	0.18665	0.105342	0.05774	0.025929	0.008095
68.42	0.186842	0.105793	0.058276	0.026409	0.0085
68.61	0.187014	0.105628	0.058504	0.02648	0.008697
68.82	0.187166	0.104945	0.058971	0.02643	0.008522
69	0.187597	0.104466	0.059019	0.025903	0.008007
69.2	0.187354	0.103951	0.058917	0.025461	0.007576
69.42	0.187184	0.103817	0.058874	0.025199	0.007441
69.6	0.186941	0.103916	0.059032	0.024934	0.00747
69.81	0.18705	0.103852	0.058895	0.024585	0.007432
70.01	0.18716	0.103734	0.058859	0.024222	0.007548
70.2	0.187207	0.103979	0.058785	0.024048	0.00735
70.4	0.187397	0.104334	0.05934	0.024214	0.006983
70.6	0.187735	0.104416	0.059536	0.023914	0.006384
70.81	0.187919	0.104997	0.060086	0.0242	0.006328
71.01	0.18887	0.105696	0.060338	0.024824	0.006726
71.2	0.189385	0.106364	0.060659	0.025001	0.006752
71.4	0.189458	0.106516	0.060439	0.024818	0.006461
71.6	0.18978	0.106632	0.060738	0.024719	0.006468
71.8	0.190025	0.106636	0.060858	0.024851	0.006743
72.01	0.190542	0.107172	0.061201	0.024762	0.006654
72.23	0.191125	0.107546	0.061396	0.024762	0.006507
72.4	0.191538	0.107678	0.061763	0.025073	0.006813
72.6	0.192402	0.107822	0.061957	0.025506	0.007062
72.82	0.193293	0.108046	0.062432	0.026021	0.007375
73.01	0.19354	0.107981	0.062565	0.025896	0.007266
73.22	0.194074	0.108345	0.062222	0.026231	0.007601
73.41	0.194287	0.108412	0.061948	0.026659	0.0079
73.6	0.194583	0.108387	0.061914	0.026499	0.008044
73.82	0.194449	0.108157	0.06155	0.026008	0.00781
74.02	0.194013	0.107999	0.061021	0.025924	0.007036
74.21	0.194156	0.108173	0.060946	0.025905	0.006697
74.43	0.194051	0.107784	0.060893	0.025498	0.005903
74.61	0.194147	0.108058	0.060751	0.025625	0.006024
74.8	0.193837	0.10764	0.060573	0.025713	0.0057
75.02	0.194203	0.107505	0.06052	0.025846	0.005731
75.22	0.193755	0.107497	0.060639	0.025851	0.005742
75.41	0.19342	0.107563	0.06074	0.025423	0.005932
75.63	0.19343	0.107523	0.061329	0.025429	0.00622
75.8	0.193516	0.107847	0.061107	0.025094	0.006116
76	0.193548	0.108395	0.061387	0.025081	0.005742
76.22	0.194238	0.108772	0.061562	0.025699	0.006331
76.41	0.194743	0.109767	0.061921	0.026015	0.007046
76.61	0.195904	0.110483	0.062715	0.026866	0.008044
76.8	0.196744	0.111134	0.063463	0.027254	0.0087
77	0.196995	0.111392	0.06379	0.027526	0.009228
77.2	0.197322	0.111593	0.06371	0.027657	0.009615
77.4	0.198056	0.112123	0.064644	0.028213	0.010252
77.61	0.198341	0.112228	0.064983	0.028177	0.010544
77.81	0.198922	0.112685	0.065111	0.028483	0.010652
78	0.199531	0.112721	0.065134	0.029044	0.010535
78.2	0.200539	0.112686	0.065697	0.029487	0.010955
78.42	0.200573	0.112264	0.065521	0.02927	0.010706
78.61	0.200728	0.112412	0.06524	0.029119	0.01089
78.81	0.200455	0.111942	0.065243	0.028837	0.010127
79.01	0.200385	0.112235	0.065201	0.028719	0.009723
79.2	0.200295	0.112705	0.065451	0.028809	0.009338
79.42	0.2003	0.112525	0.065431	0.028482	0.008583
79.62	0.199818	0.112143	0.064973	0.028081	0.007375
79.81	0.19964	0.112053	0.0644	0.027448	0.006479
80.01	0.199386	0.111846	0.06403	0.027255	0.005807
80.21	0.199916	0.112116	0.06424	0.026924	0.005432
80.4	0.20001	0.1124	0.064667	0.026712	0.005154
80.62	0.200832	0.112689	0.065259	0.026813	0.005354
80.82	0.20103	0.112806	0.06533	0.026501	0.005533
81.01	0.200634	0.112518	0.065141	0.025778	0.005322
81.21	0.200652	0.112699	0.065389	0.025656	0.00551
81.41	0.20187	0.113512	0.066117	0.026419	0.006371
81.6	0.202016	0.113552	0.065662	0.026513	0.006799
81.82	0.203209	0.114195	0.065822	0.027084	0.007211
82.01	0.203364	0.114067	0.065692	0.027526	0.007227
82.21	0.20392	0.114405	0.065523	0.02768	0.007524
82.41	0.204046	0.115015	0.065381	0.027874	0.007868
82.6	0.204234	0.115508	0.065167	0.027808	0.008183
82.8	0.204932	0.116415	0.06566	0.028615	0.008226
83.02	0.205696	0.117304	0.066142	0.02944	0.00893
83.21	0.206142	0.117749	0.06645	0.029756	0.009005
83.41	0.205929	0.117542	0.066078	0.029483	0.008482
83.6	0.205836	0.117649	0.065869	0.029653	0.008239
83.8	0.206231	0.11766	0.066328	0.029856	0.008285
84.02	0.206837	0.117847	0.066568	0.030116	0.008153
84.21	0.207385	0.118249	0.067415	0.030275	0.008109
84.41	0.207652	0.118445	0.06812	0.030801	0.008391
84.61	0.208296	0.118353	0.068759	0.031061	0.008732
84.8	0.208267	0.11813	0.069104	0.031172	0.008695
85	0.207802	0.117999	0.068678	0.03106	0.008135
85.22	0.207754	0.118057	0.068611	0.031411	0.008294
85.41	0.207734	0.11753	0.068382	0.031472	0.00825
85.61	0.207592	0.117272	0.068201	0.031336	0.008226
85.81	0.207461	0.116902	0.068334	0.031084	0.008067
86	0.206562	0.116243	0.067505	0.03038	0.007789
86.22	0.206551	0.116559	0.067187	0.030042	0.007911
86.42	0.20638	0.116738	0.067309	0.030072	0.00794
86.61	0.20694	0.117295	0.067531	0.030002	0.008471
86.81	0.207302	0.117841	0.067715	0.029964	0.009041
87.01	0.207535	0.117832	0.067605	0.02987	0.009587
87.2	0.207289	0.11756	0.067313	0.028815	0.008944
87.42	0.207319	0.117236	0.066723	0.028272	0.008322
87.61	0.208039	0.117378	0.066793	0.028342	0.008683
87.81	0.208528	0.117603	0.066827	0.028215	0.008636
88.01	0.209133	0.117812	0.066976	0.028364	0.008407
88.2	0.20951	0.118216	0.067295	0.028631	0.008284
88.4	0.210039	0.11845	0.06742	0.029241	0.008527
88.62	0.211009	0.119006	0.067796	0.029743	0.008602
88.81	0.211788	0.119798	0.067913	0.030524	0.008546
89.01	0.212147	0.12003	0.067797	0.031006	0.008392
89.2	0.212963	0.120554	0.068647	0.031308	0.008905
89.4	0.213147	0.120908	0.069395	0.031855	0.00938
89.6	0.213121	0.121208	0.069587	0.031801	0.009552
89.81	0.212425	0.121086	0.069871	0.031558	0.009187
90.01	0.212242	0.121416	0.069323	0.031315	0.009214
90.2	0.212762	0.122098	0.069907	0.031501	0.009191
90.4	0.212796	0.122311	0.0701	0.031652	0.009377
90.6	0.212929	0.122847	0.070333	0.031765	0.009889
90.82	0.212652	0.122538	0.069976	0.031144	0.009837
91.01	0.212757	0.122357	0.070025	0.031042	0.009864
91.21	0.212566	0.122226	0.069902	0.03044	0.009542
91.41	0.212688	0.121998	0.069832	0.030672	0.009711
91.6	0.212947	0.122198	0.069756	0.030591	0.010086
91.8	0.21303	0.121572	0.069286	0.03046	0.009541
92.02	0.213205	0.121724	0.069485	0.030462	0.009561
92.21	0.213573	0.122184	0.069545	0.030825	0.009469
92.41	0.214302	0.122511	0.069759	0.030885	0.009294
92.61	0.214872	0.12294	0.070226	0.030881	0.009226
92.8	0.215265	0.122909	0.070324	0.030716	0.009027
93.02	0.215905	0.12294	0.07055	0.030862	0.008995
93.22	0.216052	0.123287	0.070934	0.030967	0.008823
93.41	0.215775	0.123172	0.070403	0.03062	0.008195
93.61	0.215735	0.122836	0.069997	0.029852	0.007817
93.82	0.215774	0.122744	0.07014	0.029705	0.007475
94	0.216017	0.122777	0.069639	0.029377	0.007403
94.22	0.215674	0.122246	0.069822	0.029292	0.006937
94.41	0.21491	0.122122	0.069348	0.029155	0.00676
94.61	0.215376	0.122499	0.069786	0.029816	0.007111
94.8	0.215203	0.121673	0.06955	0.02967	0.007117
95.02	0.215602	0.122085	0.069806	0.030349	0.007909
95.2	0.215956	0.121936	0.069893	0.030374	0.008388
95.41	0.216229	0.122113	0.070352	0.03065	0.009005
95.61	0.216642	0.122224	0.070341	0.030637	0.009125
95.81	0.216902	0.12216	0.070341	0.030385	0.009188
96	0.216956	0.122966	0.070939	0.030517	0.009076
96.2	0.217337	0.123307	0.071266	0.030384	0.008794
96.42	0.217754	0.123474	0.071216	0.030381	0.009001
96.61	0.217867	0.124297	0.071516	0.030139	0.00954
96.81	0.218387	0.124918	0.071796	0.030342	0.009804
97.01	0.218293	0.125445	0.07138	0.030333	0.009705
97.2	0.21835	0.125868	0.07154	0.030198	0.009564
97.4	0.218784	0.12612	0.07148	0.029872	0.009868
97.62	0.218315	0.126185	0.07153	0.02981	0.009383
97.81	0.218533	0.126208	0.07185	0.030175	0.00945
98.01	0.218589	0.126136	0.071892	0.030438	0.009262
98.21	0.218233	0.125709	0.072119	0.0303	0.008489
98.4	0.218611	0.126043	0.072415	0.030568	0.008561
98.62	0.219415	0.125989	0.072773	0.031037	0.008593
98.81	0.219492	0.125869	0.07235	0.031062	0.008191
99.01	0.220407	0.126633	0.072982	0.03142	0.008327
99.21	0.22074	0.126408	0.073041	0.031538	0.007914
99.42	0.220584	0.12655	0.073204	0.031928	0.007681
99.6	0.221339	0.126609	0.07364	0.032047	0.007507
99.82	0.221546	0.126917	0.073976	0.031683	0.007357
100.01	0.221754	0.126861	0.073946	0.031543	0.006727
100.21	0.222299	0.127085	0.074557	0.032383	0.007367
100.41	0.222416	0.127202	0.074576	0.032544	0.00807
100.6	0.223155	0.128219	0.075451	0.032686	0.00896
100.8	0.223988	0.128342	0.075767	0.033246	0.009149
101.02	0.223762	0.128322	0.075637	0.032983	0.009553
101.21	0.22458	0.128497	0.076192	0.033403	0.010052
101.41	0.224791	0.128288	0.075732	0.033433	0.009929
101.6	0.224552	0.128396	0.075423	0.033635	0.009764
101.8	0.22545	0.128641	0.075926	0.033965	0.010712
102.01	0.225466	0.1284	0.075498	0.033703	0.010286
102.21	0.225611	0.128354	0.075589	0.033425	0.009974
102.41	0.226304	0.128665	0.075951	0.03374	0.010503
102.61	0.226571	0.128517	0.07542	0.03355	0.010286
102.8	0.226851	0.128555	0.075033	0.033517	0.010108
103	0.226732	0.128636	0.075078	0.033446	0.01011
103.22	0.226669	0.128856	0.075054	0.033667	0.01017
103.41	0.226736	0.129226	0.0755	0.033709	0.010396
103.61	0.227021	0.129212	0.075578	0.032914	0.010195
103.82	0.22686	0.129261	0.075536	0.032607	0.01012
104	0.226966	0.129181	0.075472	0.032633	0.010214
104.22	0.227085	0.129802	0.076459	0.033271	0.01107
104.42	0.227202	0.129802	0.076553	0.032531	0.011025
104.61	0.22733	0.129876	0.077124	0.033023	0.011127
104.81	0.227626	0.129765	0.077317	0.033164	0.011037
105.02	0.227484	0.129849	0.077438	0.032894	0.011325
105.2	0.22787	0.130043	0.076969	0.033101	0.010756
105.42	0.227438	0.129601	0.076584	0.03276	0.010398
105.62	0.227043	0.129596	0.07643	0.03288	0.010417
105.81	0.226359	0.129284	0.075689	0.032018	0.0097
106.01	0.225966	0.128753	0.074879	0.031589	0.008741
106.22	0.226211	0.129036	0.074918	0.031566	0.008713
106.4	0.226296	0.129176	0.074617	0.031462	0.008676
106.62	0.22629	0.12904	0.074083	0.031535	0.008483
106.81	0.22643	0.129358	0.073926	0.03162	0.008347
107.01	0.226703	0.13017	0.074391	0.032046	0.008804
107.2	0.227184	0.130704	0.07498	0.032498	0.009161
107.42	0.227396	0.130993	0.075283	0.032505	0.009002
107.61	0.227422	0.130978	0.074942	0.032028	0.008927
107.81	0.227886	0.131393	0.075308	0.032487	0.009492
108	0.228196	0.131953	0.07579	0.03331	0.010118
108.2	0.228428	0.132655	0.076298	0.033554	0.010632
108.42	0.228815	0.1329	0.07633	0.033737	0.010935
108.6	0.229182	0.133568	0.076673	0.034278	0.011229
108.82	0.230119	0.13371	0.076453	0.034322	0.011455
109.01	0.230647	0.133954	0.076466	0.034601	0.011409
109.2	0.230911	0.133811	0.075902	0.034606	0.011291
109.4	0.230413	0.133482	0.075911	0.034055	0.011115
109.6	0.230332	0.133244	0.075282	0.033511	0.010811
109.81	0.230296	0.133197	0.075082	0.033213	0.01076
110.02	0.230792	0.133177	0.075147	0.033506	0.010692
110.21	0.230975	0.133651	0.075676	0.033382	0.010656
110.41	0.231501	0.133899	0.076251	0.03364	0.010634
110.62	0.232082	0.133984	0.076918	0.034191	0.010761
110.8	0.232401	0.134189	0.077585	0.034198	0.010852
111.02	0.232714	0.134778	0.078232	0.034621	0.011209
111.23	0.232668	0.134638	0.078253	0.034201	0.010833
111.4	0.232771	0.134955	0.078798	0.034313	0.010832
111.61	0.232905	0.134859	0.078697	0.034507	0.011061
111.82	0.233154	0.134772	0.078806	0.035381	0.011354
112.01	0.232939	0.134892	0.078875	0.03555	0.010981
112.22	0.233199	0.13543	0.07875	0.035468	0.011136
112.4	0.233096	0.135475	0.078337	0.035445	0.010731
112.6	0.23311	0.135828	0.078136	0.035498	0.010269
112.82	0.233193	0.13542	0.077874	0.035374	0.010107
113	0.233852	0.135958	0.078095	0.035815	0.010052
113.21	0.233417	0.135299	0.077715	0.035462	0.009948
113.42	0.233235	0.135301	0.078286	0.035115	0.009663
113.6	0.233167	0.134874	0.078224	0.034528	0.009656
113.8	0.233403	0.134967	0.078417	0.034728	0.009659
114.02	0.233966	0.135024	0.078566	0.034753	0.009635
114.2	0.234098	0.135216	0.079034	0.034156	0.00975
114.41	0.235009	0.135358	0.079324	0.034583	0.01022
114.61	0.235264	0.135554	0.079463	0.034866	0.010447
114.8	0.235285	0.135649	0.079333	0.034369	0.0105
115	0.235618	0.136364	0.079453	0.034483	0.010837
115.2	0.235892	0.136145	0.079217	0.034265	0.010811
115.41	0.236474	0.136815	0.079951	0.034779	0.011292
115.62	0.236648	0.136633	0.079649	0.034683	0.011384
115.81	0.236855	0.136751	0.079896	0.034901	0.01165
116.01	0.237239	0.137321	0.080143	0.034866	0.011583
116.22	0.2379	0.137701	0.080188	0.035414	0.011946
116.4	0.237736	0.137607	0.080072	0.035513	0.011481
116.61	0.237719	0.137891	0.080089	0.035858	0.011048
116.83	0.238084	0.137953	0.080328	0.03587	0.010968
117	0.237933	0.138005	0.080145	0.036034	0.010575
117.2	0.23707	0.13742	0.079832	0.035538	0.009839
117.42	0.23722	0.137899	0.080177	0.035372	0.009796
117.61	0.237226	0.13798	0.080061	0.035249	0.009873
117.82	0.237723	0.138632	0.080112	0.035641	0.010081
118.01	0.23825	0.138738	0.080044	0.035755	0.010106
118.2	0.238226	0.138834	0.080094	0.035408	0.01003
118.42	0.23903	0.139344	0.080309	0.035816	0.010268
118.62	0.239262	0.140129	0.080336	0.035992	0.010624
118.81	0.239004	0.140064	0.080472	0.035536	0.010593
119.02	0.239318	0.140502	0.08112	0.035728	0.01111
119.2	0.23931	0.140243	0.081128	0.035814	0.01122
119.4	0.239349	0.14029	0.081391	0.035538	0.011347
119.62	0.239256	0.139534	0.081293	0.035077	0.011363
119.8	0.239671	0.139368	0.081655	0.035172	0.011779
120.01	0.240301	0.139324	0.082145	0.035412	0.011779
120.23	0.240427	0.138874	0.081998	0.035551	0.011387
120.4	0.240115	0.138515	0.081888	0.035696	0.011113
120.6	0.240251	0.138552	0.081967	0.03567	0.010788
120.82	0.240273	0.138684	0.081964	0.035096	0.010955
121.01	0.239876	0.138682	0.081883	0.0352	0.010449
121.21	0.240121	0.13822	0.081916	0.034915	0.010281
121.4	0.240552	0.138486	0.082233	0.034887	0.010548
121.6	0.240812	0.138599	0.082312	0.034937	0.01063
121.8	0.240806	0.13868	0.081927	0.03471	0.010452
122	0.241006	0.13856	0.081737	0.034913	0.010283
122.21	0.241489	0.139237	0.082155	0.035231	0.010359
122.41	0.242215	0.139886	0.082265	0.035576	0.01066
122.6	0.242407	0.140355	0.082218	0.035796	0.011097
122.8	0.242108	0.140435	0.082414	0.035635	0.011076
123.02	0.242231	0.140786	0.08188	0.035585	0.011198
123.21	0.242431	0.140875	0.081632	0.035812	0.011258
123.42	0.242341	0.141053	0.081744	0.03565	0.01109
123.61	0.242856	0.141251	0.082027	0.035684	0.011288
123.8	0.243046	0.141477	0.082046	0.036229	0.011457
124.02	0.243175	0.141545	0.082392	0.036178	0.011338
124.22	0.243259	0.141926	0.082184	0.036379	0.011057
124.41	0.243779	0.142483	0.082279	0.036687	0.011542
124.63	0.244085	0.142967	0.082611	0.036997	0.011118
124.8	0.24424	0.14304	0.082726	0.037214	0.011162
125	0.244646	0.142979	0.083047	0.037392	0.01086
125.22	0.245332	0.142414	0.083442	0.03721	0.011158
125.41	0.24577	0.142937	0.083806	0.037641	0.011133
125.61	0.245593	0.142426	0.084017	0.037789	0.011037
125.81	0.24524	0.141992	0.083797	0.037447	0.010586
126	0.24564	0.142047	0.084362	0.037785	0.010937
126.2	0.246135	0.142304	0.084615	0.037635	0.010963
126.42	0.246151	0.142629	0.084791	0.037601	0.011086
126.61	0.246084	0.142832	0.084746	0.037528	0.011449
126.81	0.245982	0.143058	0.084626	0.037778	0.011569
127	0.24579	0.143023	0.084351	0.037375	0.011581
127.2	0.24589	0.143014	0.08499	0.037942	0.01184
127.4	0.245416	0.143111	0.084882	0.037906	0.011906
127.6	0.245919	0.143096	0.084851	0.038279	0.012271
127.81	0.245844	0.142839	0.084279	0.038005	0.012072
128.01	0.245717	0.142689	0.084143	0.0377	0.012313
128.2	0.246107	0.143094	0.083908	0.038005	0.012245
128.4	0.246925	0.143677	0.084191	0.038487	0.012448
128.62	0.246764	0.143478	0.084105	0.038607	0.012026
128.81	0.246706	0.143219	0.084353	0.038156	0.012212
129.01	0.246875	0.143372	0.084543	0.038213	0.012229
129.21	0.24687	0.143325	0.084343	0.038013	0.012081
129.4	0.246458	0.143535	0.084385	0.037793	0.011414
129.62	0.245778	0.142815	0.084082	0.037184	0.01085
129.82	0.2456	0.142739	0.083845	0.0366	0.010366
130.01	0.245855	0.142866	0.084216	0.036564	0.01053
130.21	0.245967	0.142663	0.084137	0.036438	0.010376
130.41	0.24612	0.142763	0.084217	0.036437	0.010413
130.6	0.246664	0.142883	0.084343	0.036865	0.010744
130.82	0.246904	0.143095	0.084284	0.037159	0.010859
131.02	0.24666	0.142641	0.084412	0.036781	0.010512
131.21	0.246957	0.142755	0.084715	0.03757	0.010706
131.41	0.24753	0.143119	0.084479	0.03782	0.010933
131.6	0.247738	0.143118	0.084482	0.037982	0.01078
131.8	0.247789	0.143199	0.084255	0.037649	0.010672
132.02	0.247866	0.143044	0.084654	0.038002	0.010796
132.22	0.248374	0.143633	0.084835	0.038072	0.010672
132.41	0.248556	0.144079	0.08532	0.03823	0.010932
132.61	0.248283	0.144447	0.085375	0.038243	0.011514
132.8	0.248146	0.144583	0.085359	0.037751	0.011568
133	0.248199	0.145119	0.085045	0.038136	0.011865
133.22	0.247609	0.144803	0.084275	0.037472	0.011076
133.41	0.247703	0.144797	0.084452	0.037594	0.010724
133.61	0.247627	0.144498	0.083693	0.037396	0.010374
133.8	0.247752	0.144431	0.083409	0.037008	0.010192
134	0.248488	0.144532	0.0836	0.036797	0.010311
134.2	0.24916	0.144694	0.083764	0.036728	0.010202
134.41	0.249913	0.145008	0.084069	0.036457	0.009913
134.61	0.250355	0.14582	0.084499	0.036769	0.009876
134.81	0.250964	0.14611	0.084961	0.036901	0.010034
135	0.25138	0.146308	0.085282	0.036884	0.010031
135.2	0.252037	0.1471	0.085559	0.037462	0.009975
135.42	0.252282	0.147183	0.085268	0.037308	0.009912
135.61	0.252086	0.147338	0.085606	0.037297	0.009798
135.81	0.252997	0.147864	0.086189	0.037479	0.010396
136.01	0.253412	0.147851	0.086272	0.037397	0.010417
136.22	0.253663	0.148136	0.08645	0.037552	0.010592
136.42	0.254086	0.148367	0.086875	0.037825	0.011056
136.62	0.253982	0.148067	0.086497	0.037712	0.011254
136.81	0.253916	0.147104	0.086058	0.037172	0.011054
137.01	0.253615	0.146632	0.085769	0.03733	0.011092
137.21	0.253281	0.145999	0.085475	0.037123	0.010879
137.4	0.253633	0.145816	0.085874	0.037676	0.011301
137.62	0.252917	0.145462	0.085349	0.03711	0.010695
137.81	0.252967	0.14531	0.085479	0.037006	0.010593
138.01	0.253413	0.146074	0.086973	0.037557	0.011046
138.21	0.253567	0.146555	0.087575	0.038039	0.010888
138.4	0.253801	0.146559	0.088029	0.038407	0.010722
138.6	0.254115	0.147335	0.088611	0.038887	0.011557
138.82	0.254544	0.147689	0.088913	0.039347	0.012105
139.01	0.25503	0.148568	0.089363	0.039967	0.0126
139.21	0.25556	0.148993	0.089348	0.040288	0.012688
139.4	0.255792	0.149524	0.089452	0.040431	0.012958
139.6	0.256351	0.150044	0.090036	0.040663	0.013093
139.8	0.256896	0.150026	0.089938	0.040614	0.013069
140.01	0.256729	0.150065	0.089348	0.039837	0.01241
140.21	0.25644	0.149484	0.088585	0.039451	0.011761
140.41	0.256374	0.149173	0.08812	0.038915	0.011517
140.6	0.256156	0.148544	0.087464	0.038367	0.011023
140.8	0.256427	0.148334	0.086977	0.037845	0.010916
141.02	0.256227	0.148466	0.086509	0.037333	0.01069
141.21	0.256685	0.148485	0.086468	0.037556	0.01087
141.41	0.256765	0.148215	0.086471	0.037483	0.010695
141.61	0.256307	0.148042	0.086148	0.036968	0.009977
141.82	0.256594	0.148171	0.086387	0.037367	0.010355
142.02	0.256978	0.149012	0.087233	0.037875	0.010976
142.22	0.257197	0.149085	0.087142	0.038087	0.01105
142.41	0.257674	0.149722	0.08737	0.038793	0.011727
142.61	0.257549	0.150158	0.087598	0.039114	0.012359
142.81	0.257901	0.150782	0.087842	0.039689	0.01279
143	0.258584	0.15127	0.088608	0.040435	0.013432
143.22	0.259015	0.151291	0.088806	0.040576	0.013659
143.41	0.259008	0.151603	0.088932	0.040873	0.013325
143.61	0.259036	0.151612	0.089126	0.041023	0.013347
143.81	0.258669	0.151252	0.088544	0.04098	0.012972
144.02	0.258862	0.151486	0.088274	0.040792	0.012746
144.2	0.258456	0.151028	0.08777	0.040722	0.011988
144.42	0.258389	0.151006	0.087919	0.040738	0.011865
144.61	0.258986	0.151387	0.087799	0.041138	0.01232
144.81	0.259735	0.151879	0.087642	0.041324	0.012959
145.01	0.259734	0.151791	0.08794	0.041136	0.013229
145.2	0.259588	0.151466	0.087711	0.041063	0.012916
145.4	0.259096	0.15127	0.087731	0.040468	0.012446
145.62	0.259228	0.151491	0.088372	0.040573	0.01259
145.81	0.259821	0.151884	0.089017	0.040874	0.013034
146.01	0.260281	0.152653	0.089687	0.041103	0.013491
146.2	0.260085	0.152557	0.089818	0.040966	0.013346
146.4	0.26022	0.153367	0.089985	0.041129	0.013523
146.61	0.259902	0.152968	0.089946	0.040834	0.012944
146.81	0.260658	0.153376	0.090532	0.04047	0.013185
147.01	0.260296	0.152943	0.090517	0.039843	0.012615
147.21	0.260401	0.152981	0.090658	0.039649	0.012115
147.4	0.26052	0.153109	0.090874	0.039857	0.011851
147.6	0.260176	0.152969	0.091092	0.039909	0.011694
147.82	0.260018	0.152501	0.090547	0.039875	0.011064
148.01	0.260402	0.152576	0.090769	0.039838	0.010883
148.21	0.260161	0.152201	0.090212	0.039659	0.010788
148.41	0.26065	0.151979	0.089992	0.039596	0.011428
148.6	0.261127	0.152308	0.09011	0.04007	0.012404
148.82	0.260933	0.151981	0.090046	0.040127	0.012724
149.02	0.260512	0.151848	0.089987	0.039733	0.012934
149.21	0.260365	0.152055	0.089935	0.03982	0.012937
149.41	0.260763	0.152246	0.0906	0.040178	0.013435
149.62	0.260836	0.152376	0.091033	0.040295	0.01367
149.8	0.260792	0.152704	0.091141	0.04045	0.013612
150.02	0.261407	0.153356	0.091547	0.040527	0.013556
150.21	0.261268	0.153422	0.091259	0.040317	0.0132
150.41	0.261772	0.154066	0.091565	0.040631	0.013262
150.61	0.261887	0.153916	0.091756	0.040469	0.012482
150.8	0.26198	0.154451	0.092128	0.040387	0.012499
151	0.26106	0.153809	0.09165	0.040192	0.011952
151.22	0.261555	0.153931	0.092131	0.040562	0.011728
151.41	0.26224	0.15418	0.092185	0.040777	0.011798
151.61	0.262377	0.154726	0.092102	0.041111	0.011598
151.8	0.262954	0.154907	0.091804	0.041302	0.011206
152	0.263998	0.154893	0.09201	0.041332	0.011662
152.22	0.264522	0.155014	0.09182	0.041541	0.012421
152.41	0.265351	0.155541	0.092165	0.04183	0.012997
152.61	0.265507	0.15543	0.092364	0.042048	0.013529
152.81	0.265742	0.15541	0.092346	0.041995	0.013741
153	0.266241	0.155833	0.092456	0.041934	0.014085
153.2	0.266483	0.155637	0.092445	0.041985	0.014128
153.41	0.266431	0.155549	0.092264	0.041497	0.013465
153.61	0.265827	0.155463	0.091808	0.04102	0.012761
153.8	0.266032	0.155705	0.091986	0.041293	0.012924
154.02	0.266359	0.155768	0.092107	0.041349	0.012648
154.2	0.265903	0.155688	0.091779	0.04183	0.012543
154.41	0.266064	0.155627	0.091881	0.042034	0.012191
154.62	0.265701	0.155527	0.091983	0.041914	0.011901
154.81	0.26525	0.155305	0.09181	0.041955	0.011774
155.01	0.265072	0.154922	0.091745	0.042121	0.011851
155.22	0.265369	0.155398	0.0918	0.042273	0.011498
155.4	0.265667	0.155766	0.091922	0.042501	0.011412
155.62	0.265668	0.156163	0.092488	0.042866	0.011377
155.81	0.265734	0.156175	0.092493	0.042806	0.011372
156.01	0.266255	0.156533	0.092955	0.042971	0.012083
156.21	0.26626	0.156931	0.093301	0.043156	0.012143
156.4	0.266288	0.156969	0.093434	0.043079	0.012161
156.6	0.265631	0.156451	0.093135	0.042407	0.011922
156.82	0.26561	0.156582	0.09321	0.041978	0.01185
157.01	0.265567	0.156586	0.093253	0.041746	0.012048
157.2	0.266121	0.15653	0.09331	0.04161	0.012073
157.42	0.266095	0.156682	0.093508	0.040979	0.011869
157.6	0.266072	0.156876	0.093649	0.040974	0.012215
157.81	0.266522	0.157131	0.093643	0.040919	0.012463
158.02	0.266957	0.157477	0.093568	0.041164	0.012342
158.2	0.267577	0.157758	0.093729	0.041796	0.012532
158.4	0.267686	0.157687	0.093686	0.041428	0.012387
158.62	0.26758	0.15764	0.093552	0.041395	0.012568
158.8	0.267601	0.157791	0.093397	0.041959	0.012542
159.02	0.267963	0.158101	0.093491	0.042344	0.012977
159.21	0.26792	0.158283	0.093569	0.042191	0.012786
159.4	0.267979	0.158152	0.093755	0.041991	0.012769
159.6	0.268259	0.158397	0.093486	0.042194	0.013057
159.8	0.268396	0.158768	0.093462	0.042548	0.013478
160.01	0.268697	0.158936	0.093578	0.04298	0.013604
160.22	0.268267	0.158348	0.093036	0.042998	0.013013
160.41	0.267746	0.15821	0.092613	0.042953	0.013187
160.61	0.267874	0.158196	0.092666	0.042791	0.013449
160.82	0.268448	0.158319	0.09294	0.042681	0.01398
161	0.268776	0.158288	0.092833	0.042823	0.014043
161.22	0.269528	0.158303	0.093227	0.042946	0.014078
161.43	0.269698	0.158401	0.093344	0.041953	0.013976
161.6	0.27042	0.158902	0.093669	0.042101	0.01423
161.82	0.270682	0.15868	0.09353	0.041995	0.013924
162.02	0.270752	0.158824	0.094046	0.042451	0.01393
162.21	0.270491	0.158724	0.09434	0.042252	0.013688
162.42	0.270035	0.158378	0.093924	0.041688	0.013523
162.6	0.270197	0.15861	0.094006	0.041805	0.013517
162.8	0.270296	0.158893	0.094246	0.04202	0.013618
163.02	0.270486	0.159449	0.094698	0.041755	0.013888
163.2	0.270851	0.15946	0.09504	0.041764	0.014259
163.41	0.271013	0.159464	0.095151	0.04206	0.014475
163.62	0.271133	0.159809	0.095062	0.042321	0.014626
163.8	0.271311	0.159994	0.095278	0.042438	0.014443
164	0.271586	0.160236	0.095306	0.042844	0.014545
164.22	0.271277	0.160356	0.095047	0.042592	0.014094
164.4	0.271179	0.160705	0.095099	0.042459	0.014304
164.61	0.271964	0.161222	0.095545	0.042826	0.014546
164.83	0.272407	0.161435	0.09582	0.042823	0.014863
165	0.273089	0.161537	0.096029	0.043048	0.014982
165.2	0.273847	0.162028	0.096702	0.042958	0.014982
165.4	0.273994	0.16225	0.096739	0.042428	0.014595
165.61	0.274372	0.162328	0.09708	0.042741	0.014417
165.82	0.274525	0.162357	0.097206	0.04288	0.014003
166	0.274548	0.162491	0.09748	0.042711	0.013719
166.2	0.274631	0.162396	0.097214	0.042476	0.013344
166.42	0.274357	0.162167	0.096882	0.042448	0.013025
166.6	0.274574	0.16223	0.096965	0.042812	0.012953
166.82	0.274587	0.16204	0.096901	0.04298	0.013324
167.01	0.274562	0.161894	0.096328	0.04305	0.013185
167.2	0.274542	0.161432	0.095944	0.043069	0.012934
167.42	0.274043	0.161501	0.095904	0.043105	0.012559
167.62	0.273738	0.161365	0.095579	0.042932	0.012089
167.81	0.273822	0.161294	0.095118	0.042801	0.011702
168.02	0.274178	0.161795	0.095284	0.043389	0.012336
168.2	0.273845	0.161769	0.095237	0.043123	0.012105
168.4	0.273776	0.162116	0.095538	0.043421	0.012617
168.62	0.274336	0.162341	0.095956	0.043775	0.013244
168.8	0.274663	0.162654	0.096362	0.043678	0.014034
169.01	0.274895	0.162816	0.096067	0.043502	0.013937
169.23	0.274762	0.162996	0.096099	0.043369	0.013635
169.4	0.274274	0.163055	0.096273	0.043155	0.013444
169.6	0.274356	0.163285	0.096392	0.042916	0.013213
169.82	0.274626	0.163647	0.096877	0.042856	0.013369
170.01	0.274372	0.163493	0.097036	0.042624	0.013482
170.21	0.274624	0.163501	0.097436	0.042769	0.013605
170.41	0.274464	0.163319	0.097425	0.042742	0.013665
170.6	0.275009	0.16338	0.097762	0.043027	0.013893
170.8	0.275145	0.163448	0.097822	0.042936	0.013912
171.02	0.275565	0.163662	0.097838	0.043018	0.013646
171.21	0.275415	0.163785	0.098026	0.042701	0.013636
171.42	0.275453	0.163556	0.098398	0.042325	0.013503
171.6	0.275844	0.163366	0.098363	0.04193	0.013384
171.8	0.276418	0.163602	0.098602	0.041794	0.013647
172.02	0.277074	0.164105	0.09957	0.042112	0.013928
172.2	0.276814	0.164058	0.099529	0.041419	0.013433
172.41	0.276966	0.164337	0.099263	0.041377	0.013715
172.61	0.277521	0.164033	0.098868	0.04132	0.013818
172.8	0.277784	0.164131	0.098656	0.04119	0.013808
173	0.278005	0.163989	0.098118	0.041397	0.013681
173.22	0.277793	0.163967	0.098168	0.041869	0.013619
173.41	0.277771	0.164308	0.098194	0.042021	0.01352
173.62	0.277802	0.164535	0.098175	0.042664	0.013555
173.81	0.277736	0.164425	0.098504	0.043232	0.013492
174	0.277714	0.164489	0.098583	0.043986	0.013669
174.22	0.278295	0.165086	0.099168	0.04495	0.013869
174.42	0.278576	0.165256	0.099333	0.045839	0.013954
174.61	0.278904	0.165562	0.099953	0.046515	0.014042
174.81	0.279316	0.165839	0.100144	0.046843	0.014081
175	0.279302	0.165812	0.100396	0.047093	0.01409
175.2	0.279012	0.165755	0.100484	0.046777	0.013889
175.42	0.278792	0.165435	0.100443	0.046322	0.013245
175.61	0.278926	0.165836	0.10048	0.046102	0.012959
175.81	0.278946	0.166134	0.100697	0.045741	0.012723
176.01	0.278842	0.166224	0.100435	0.045155	0.012047
176.2	0.278862	0.166011	0.099576	0.044432	0.011782
176.4	0.279336	0.165649	0.099051	0.044152	0.012005
176.62	0.279804	0.165368	0.099123	0.044143	0.012079
176.81	0.279716	0.165381	0.099016	0.043805	0.012126
177.01	0.279748	0.165587	0.098992	0.043962	0.012618
177.21	0.279635	0.165865	0.099274	0.044204	0.01265
177.4	0.279728	0.165986	0.099225	0.044179	0.012959
177.6	0.279539	0.166272	0.099533	0.044546	0.013066
177.82	0.279595	0.166183	0.099637	0.04442	0.012909
178.01	0.279951	0.166354	0.09982	0.04461	0.013281
178.21	0.280389	0.166626	0.100155	0.044866	0.0135
178.4	0.280574	0.166342	0.100242	0.044831	0.013537
178.6	0.280696	0.166469	0.100382	0.044813	0.013716
178.82	0.280987	0.166657	0.10052	0.044942	0.01373
179.01	0.280865	0.166641	0.10064	0.045027	0.01371
179.21	0.281087	0.166874	0.100713	0.045078	0.013746
179.41	0.280851	0.166852	0.100395	0.044974	0.013656
179.6	0.281051	0.167173	0.10042	0.044979	0.01384
179.8	0.281131	0.167125	0.100357	0.044868	0.013971
180	0.281244	0.16704	0.100287	0.044957	0.014083
180.2	0.281244	0.16704	0.100287	0.044957	0.014083
180.39	0.281402	0.166673	0.100509	0.045124	0.014305
180.59	0.28108	0.166368	0.100533	0.045469	0.014419
180.81	0.28122	0.166472	0.100909	0.045997	0.014668
181	0.280613	0.166204	0.100686	0.045911	0.014703
181.2	0.280252	0.165742	0.101003	0.046618	0.014809
181.39	0.27981	0.165334	0.101004	0.046894	0.015014
181.59	0.279239	0.164841	0.100781	0.046967	0.015129
181.8	0.278581	0.164206	0.100277	0.047097	0.01502
182	0.277377	0.163685	0.099873	0.047177	0.014828
182.2	0.276092	0.162971	0.098954	0.046876	0.014186
182.4	0.274835	0.161995	0.098296	0.046112	0.013572
182.59	0.274131	0.161547	0.098236	0.045805	0.013839
182.79	0.273205	0.160976	0.097731	0.045487	0.013553
183.01	0.272732	0.160703	0.097167	0.045058	0.013397
183.2	0.272137	0.16009	0.097312	0.044627	0.013461
183.4	0.271779	0.15989	0.097256	0.044633	0.013881
183.6	0.270983	0.159187	0.096439	0.043863	0.013643
183.79	0.270483	0.158738	0.096444	0.043482	0.0141
184.01	0.269871	0.158319	0.096032	0.042585	0.013845
184.21	0.268913	0.158111	0.095792	0.04214	0.01366
184.4	0.26844	0.157479	0.095058	0.04168	0.013343
184.6	0.267464	0.15757	0.094957	0.041826	0.013148
184.81	0.267116	0.157857	0.09509	0.041824	0.013029
184.99	0.266549	0.158154	0.095231	0.041885	0.013092
185.21	0.266449	0.158097	0.095632	0.042703	0.013243
185.4	0.266196	0.158147	0.095536	0.042765	0.013367
185.6	0.265481	0.157734	0.095047	0.042457	0.012945
185.8	0.264922	0.157561	0.095206	0.042891	0.012776
185.99	0.2642	0.15733	0.095543	0.043114	0.012539
186.19	0.26411	0.157076	0.096183	0.043692	0.0129
186.41	0.263704	0.156545	0.096539	0.043775	0.01305
186.6	0.263207	0.156202	0.096543	0.044129	0.013084
186.8	0.262502	0.15583	0.096216	0.044043	0.012929
187.01	0.262399	0.155315	0.096589	0.043749	0.013535
187.19	0.261521	0.154856	0.096595	0.043651	0.013644
187.4	0.261231	0.154493	0.096324	0.043647	0.013923
187.61	0.260691	0.153426	0.095361	0.042933	0.013658
187.8	0.260654	0.152782	0.095336	0.042435	0.01394
188	0.26058	0.152717	0.095051	0.042316	0.013964
188.19	0.260248	0.152591	0.094456	0.04202	0.013744
188.39	0.259921	0.152517	0.093939	0.042464	0.013512
188.61	0.259395	0.152613	0.094352	0.042913	0.013646
188.8	0.259265	0.152575	0.094001	0.042838	0.013207
189	0.258773	0.152263	0.093024	0.04255	0.012749
189.21	0.258205	0.151574	0.092237	0.042513	0.012335
189.39	0.257663	0.151407	0.091606	0.042409	0.012114
189.6	0.256911	0.15122	0.09107	0.042052	0.01175
189.8	0.257045	0.151319	0.091435	0.042523	0.011742
190	0.256501	0.150955	0.091244	0.042395	0.011574
190.2	0.256399	0.15092	0.091617	0.042721	0.011872
190.41	0.255409	0.15012	0.09077	0.041899	0.011091
190.59	0.254833	0.149719	0.090246	0.041684	0.010571
190.81	0.254236	0.149486	0.089801	0.041404	0.010542
191	0.253994	0.14973	0.089729	0.041097	0.010821
191.2	0.253015	0.149673	0.089313	0.040733	0.010734
191.4	0.252653	0.149506	0.089354	0.040575	0.011044
191.59	0.252685	0.149624	0.089639	0.040494	0.011702
191.81	0.252588	0.14958	0.090398	0.040633	0.011958
192.01	0.252238	0.149471	0.090339	0.040769	0.011976
192.2	0.251489	0.148912	0.090303	0.040492	0.012124
192.4	0.251217	0.148544	0.090446	0.040291	0.012492
192.61	0.250904	0.148377	0.090921	0.040453	0.012821
192.79	0.250737	0.147986	0.090428	0.039886	0.012673
193	0.249941	0.147354	0.089487	0.039049	0.012664
193.21	0.249818	0.147177	0.089967	0.039204	0.013072
193.4	0.2493	0.147061	0.089928	0.039023	0.013147
193.59	0.249377	0.146824	0.090374	0.039075	0.013197
193.81	0.249876	0.146934	0.090793	0.03961	0.013429
193.99	0.249372	0.146595	0.090539	0.039195	0.013109
194.2	0.24971	0.146619	0.090625	0.039601	0.013187
194.4	0.248971	0.146109	0.089903	0.039435	0.012591
194.6	0.248552	0.145832	0.089327	0.039144	0.011885
194.81	0.247988	0.145573	0.088663	0.038804	0.011469
194.99	0.247831	0.145529	0.088567	0.038633	0.011879
195.2	0.247154	0.144745	0.087962	0.038667	0.011214
195.41	0.247047	0.144366	0.087731	0.038878	0.010565
195.6	0.246861	0.143962	0.087845	0.039512	0.010319
195.8	0.246865	0.143498	0.087624	0.039784	0.009882
196.01	0.24647	0.142809	0.086921	0.039399	0.00967
196.21	0.246198	0.143151	0.087221	0.039545	0.010006
196.41	0.246439	0.143257	0.087529	0.039531	0.01014
196.6	0.246692	0.143671	0.088088	0.04031	0.010538
196.8	0.245543	0.143318	0.088006	0.039633	0.010084
197	0.244548	0.14292	0.087882	0.039113	0.009833
197.21	0.24405	0.14308	0.088758	0.039088	0.009955
197.39	0.243635	0.14358	0.089117	0.039357	0.010264
197.61	0.243655	0.144007	0.089618	0.039747	0.01066
197.8	0.243775	0.144836	0.090006	0.040103	0.0111
197.99	0.242908	0.144867	0.08963	0.039452	0.011029
198.21	0.242647	0.145221	0.089891	0.03977	0.011432
198.39	0.241687	0.144816	0.089578	0.039006	0.01135
198.6	0.241146	0.144198	0.088797	0.038103	0.011281
198.81	0.240766	0.143774	0.087912	0.03792	0.011277
199	0.24061	0.143221	0.087531	0.037664	0.011185
199.19	0.239634	0.142447	0.08651	0.037357	0.010149
199.41	0.239648	0.142285	0.086302	0.037689	0.010245
199.59	0.239581	0.141933	0.086065	0.037798	0.010647
199.8	0.239933	0.141557	0.085833	0.037369	0.011013
200.02	0.24001	0.141285	0.085892	0.037717	0.011361
200.19	0.239992	0.141865	0.086369	0.038489	0.011983
200.41	0.240301	0.141861	0.086803	0.039005	0.012167
200.59	0.240272	0.141498	0.086505	0.038883	0.011976
200.8	0.239922	0.141458	0.086673	0.039021	0.011859
201.01	0.239956	0.141828	0.087123	0.038845	0.012475
201.2	0.240103	0.142108	0.087561	0.038997	0.01278
201.39	0.240016	0.141896	0.087456	0.039358	0.012805
201.61	0.239735	0.141644	0.087165	0.03915	0.012381
201.79	0.239416	0.141719	0.087269	0.039113	0.012237
202.01	0.239059	0.141694	0.08712	0.039229	0.012223
202.22	0.238667	0.141612	0.087419	0.039328	0.012289
202.39	0.238083	0.141106	0.087229	0.038812	0.012138
202.61	0.237776	0.140688	0.08694	0.038312	0.011848
202.81	0.237181	0.140273	0.086563	0.038011	0.011416
203	0.236865	0.139899	0.086585	0.037993	0.011481
203.21	0.236134	0.139594	0.086217	0.03774	0.01124
203.4	0.235995	0.139618	0.08609	0.037451	0.011576
203.59	0.235782	0.139285	0.085815	0.037042	0.012224
203.8	0.235574	0.138778	0.085839	0.036938	0.012489
204	0.235592	0.139129	0.085929	0.037247	0.012867
204.21	0.23551	0.139744	0.086049	0.037554	0.012756
204.39	0.235762	0.139843	0.08612	0.038018	0.012559
204.61	0.235664	0.139822	0.085761	0.037705	0.012545
204.8	0.235688	0.140288	0.085982	0.038018	0.012503
205	0.235186	0.140361	0.086232	0.037846	0.01245
205.2	0.234867	0.139607	0.085807	0.038088	0.011901
205.39	0.233985	0.13872	0.08513	0.037591	0.010734
205.59	0.233573	0.138656	0.084715	0.037466	0.010006
205.8	0.233233	0.138427	0.08453	0.037391	0.009574
206	0.232897	0.13839	0.0848	0.037553	0.009445
206.2	0.2325	0.138321	0.084806	0.037013	0.009293
206.41	0.232512	0.13846	0.085243	0.037076	0.009213
206.59	0.231942	0.137949	0.084835	0.03675	0.008952
206.8	0.231671	0.137718	0.084796	0.036818	0.009292
207.01	0.231791	0.137504	0.085181	0.036979	0.00966
207.2	0.231681	0.137478	0.084828	0.036781	0.009735
207.39	0.231256	0.137437	0.084448	0.036303	0.010004
207.61	0.231544	0.137332	0.084484	0.036424	0.010784
207.81	0.231549	0.137162	0.084446	0.036655	0.010926
208.01	0.231855	0.137624	0.0844	0.03697	0.011196
208.2	0.231719	0.137469	0.084418	0.037279	0.010869
208.4	0.231757	0.136938	0.084182	0.037183	0.010953
208.61	0.231366	0.136407	0.083642	0.036788	0.011025
208.79	0.231466	0.136043	0.083512	0.037429	0.011214
209.01	0.231388	0.135784	0.083327	0.037919	0.011427
209.21	0.230522	0.135264	0.082914	0.037815	0.011258
209.4	0.230321	0.134937	0.082337	0.037998	0.010815
209.6	0.23013	0.134874	0.082061	0.038166	0.010776
209.81	0.229785	0.13458	0.081769	0.037678	0.01042
209.99	0.22934	0.134607	0.082097	0.03776	0.010377
210.21	0.229395	0.134795	0.082108	0.037721	0.010409
210.4	0.228865	0.134785	0.082508	0.038043	0.010559
210.6	0.228272	0.134519	0.082369	0.037916	0.010206
210.81	0.228582	0.134899	0.083107	0.038567	0.010733
210.99	0.228248	0.134931	0.083049	0.03843	0.01058
211.2	0.227768	0.135015	0.082793	0.038157	0.010052
211.41	0.227584	0.135307	0.082949	0.037911	0.010003
211.6	0.227898	0.135237	0.083477	0.038312	0.010411
211.79	0.22731	0.134966	0.083266	0.038106	0.01024
212.01	0.2273	0.134879	0.083362	0.037958	0.010526
212.19	0.227087	0.133812	0.082994	0.037112	0.010155
212.4	0.227023	0.133496	0.082541	0.037067	0.010469
212.61	0.227189	0.133306	0.08238	0.037231	0.011142
212.8	0.227155	0.133335	0.082242	0.037439	0.011468
212.99	0.22672	0.133255	0.081806	0.037299	0.011236
213.21	0.226143	0.132823	0.081325	0.037119	0.010982
213.39	0.226404	0.132289	0.080809	0.036996	0.010428
213.6	0.226108	0.132201	0.080619	0.036179	0.010203
213.82	0.22579	0.131979	0.080158	0.03565	0.009958
214	0.225693	0.131919	0.080236	0.035928	0.009856
214.21	0.225273	0.13168	0.080284	0.035781	0.009706
214.39	0.224998	0.131673	0.0804	0.035863	0.009862
214.6	0.224783	0.131496	0.080403	0.035747	0.009635
214.81	0.224652	0.131103	0.08014	0.035934	0.009464
215	0.223974	0.131073	0.080203	0.035587	0.009144
215.19	0.2239	0.131197	0.080929	0.035842	0.008965
215.41	0.223766	0.131397	0.081109	0.036157	0.009381
215.59	0.223504	0.131203	0.081315	0.036342	0.009546
215.8	0.222912	0.130772	0.080811	0.035871	0.009476
216.02	0.223412	0.130991	0.080916	0.036204	0.00962
216.19	0.223142	0.130535	0.080453	0.036153	0.009349
216.39	0.222602	0.130712	0.080188	0.036541	0.009314
216.61	0.222957	0.130686	0.080625	0.03697	0.009482
216.8	0.222112	0.130242	0.079905	0.036262	0.009062
217.01	0.221781	0.130093	0.079432	0.036634	0.008947
217.2	0.221891	0.129883	0.079281	0.036627	0.008663
217.39	0.22142	0.129523	0.079253	0.036443	0.008281
217.61	0.221094	0.129794	0.079331	0.036686	0.008739
217.79	0.220875	0.129745	0.079505	0.036915	0.008829
218	0.220991	0.130057	0.080207	0.037224	0.008893
218.22	0.221442	0.130021	0.080562	0.037047	0.00911
218.39	0.221619	0.130061	0.080551	0.036775	0.009215
218.59	0.221481	0.129856	0.080413	0.036132	0.009254
218.81	0.221108	0.129491	0.080267	0.035868	0.008933
219	0.221121	0.130106	0.080976	0.03584	0.009855
219.2	0.221337	0.130488	0.081404	0.036046	0.010713
219.42	0.221501	0.130734	0.081194	0.036081	0.010902
219.59	0.221896	0.131103	0.081345	0.036169	0.011308
219.79	0.221557	0.130864	0.081017	0.03541	0.01092
220.01	0.221356	0.130926	0.080814	0.035536	0.010418
220.2	0.220398	0.130199	0.080509	0.035248	0.009884
220.41	0.219956	0.1298	0.080194	0.034956	0.009337
220.59	0.219992	0.129873	0.080538	0.035101	0.009535
220.79	0.219159	0.129266	0.079831	0.034473	0.0093
221.01	0.218611	0.129271	0.079924	0.034991	0.00891
221.19	0.217925	0.129016	0.079797	0.034716	0.008412
221.4	0.217271	0.128777	0.079796	0.035265	0.008354
221.62	0.217029	0.129191	0.079898	0.035745	0.008593
221.79	0.216831	0.12927	0.07958	0.035822	0.008674
221.99	0.216906	0.129252	0.079399	0.035758	0.008855
222.21	0.216504	0.128966	0.07865	0.035246	0.008498
222.4	0.216022	0.12899	0.07857	0.035187	0.008757
222.61	0.215858	0.128856	0.078039	0.03472	0.009087
222.81	0.215587	0.12875	0.07797	0.034712	0.009542
223	0.216125	0.129159	0.078461	0.035305	0.010715
223.19	0.216411	0.129414	0.078531	0.036015	0.01139
223.39	0.216818	0.129247	0.078289	0.036044	0.011338
223.61	0.216714	0.128732	0.077816	0.035754	0.011429
223.8	0.216611	0.12815	0.077483	0.035438	0.01117
224	0.216602	0.127616	0.077554	0.03588	0.010871
224.2	0.216278	0.126943	0.077639	0.035592	0.010446
224.39	0.216281	0.126316	0.077363	0.035405	0.009994
224.59	0.215839	0.126192	0.077507	0.035254	0.009648
224.81	0.215514	0.125772	0.077174	0.035167	0.009327
225.01	0.215526	0.125913	0.077307	0.035	0.008652
225.2	0.215695	0.125971	0.077557	0.035021	0.008979
225.4	0.215521	0.126052	0.077838	0.035351	0.009387
225.59	0.215351	0.126207	0.077626	0.03532	0.009276
225.79	0.215361	0.126176	0.077478	0.035457	0.009219
226.01	0.214891	0.126437	0.077495	0.034903	0.008946
226.2	0.214149	0.126762	0.077137	0.034281	0.008405
226.4	0.214044	0.126845	0.077596	0.034438	0.008843
226.6	0.213932	0.126703	0.077338	0.034045	0.009207
226.79	0.213663	0.12678	0.077518	0.034016	0.009357
226.99	0.213598	0.126259	0.077459	0.034108	0.009262
227.21	0.213537	0.126106	0.077371	0.034297	0.009223
227.4	0.213261	0.12544	0.076812	0.033501	0.008605
227.6	0.213059	0.125071	0.076623	0.033581	0.008181
227.81	0.213248	0.125169	0.076696	0.033454	0.008398
227.99	0.212617	0.124711	0.07685	0.032951	0.007953
228.2	0.212499	0.124496	0.076735	0.032722	0.00767
228.41	0.212698	0.124596	0.076774	0.032922	0.007847
228.6	0.212994	0.124515	0.077072	0.033034	0.0079
228.8	0.213647	0.124865	0.077262	0.033516	0.008398
228.99	0.21435	0.124857	0.0778	0.033464	0.008559
229.2	0.214481	0.124806	0.078227	0.033932	0.0096
229.4	0.214583	0.125149	0.078241	0.034255	0.00987
229.61	0.214893	0.125239	0.07786	0.034725	0.009587
229.8	0.215033	0.125525	0.078108	0.035044	0.009642
229.99	0.214707	0.125681	0.078092	0.034721	0.009838
230.21	0.214101	0.125158	0.077675	0.034568	0.009927
230.39	0.213725	0.124493	0.077481	0.034559	0.010014
230.6	0.213852	0.124503	0.077463	0.034638	0.010282
230.82	0.213608	0.124282	0.077235	0.034344	0.009533
231	0.212883	0.12348	0.076543	0.033897	0.008903
231.19	0.212262	0.122903	0.076211	0.033483	0.008093
231.41	0.211569	0.122464	0.075795	0.033055	0.007887
231.6	0.211281	0.122303	0.075649	0.033007	0.007812
231.81	0.210961	0.121949	0.07539	0.032196	0.008258
232	0.209851	0.121706	0.075141	0.031669	0.007658
232.22	0.210306	0.122223	0.075075	0.032123	0.007838
232.39	0.210421	0.122504	0.074904	0.032069	0.008145
232.59	0.210367	0.122236	0.074888	0.032127	0.008131
232.81	0.210165	0.122868	0.07482	0.032262	0.008556
233	0.210036	0.122907	0.0751	0.032095	0.008833
233.21	0.209848	0.123401	0.074883	0.032523	0.009287
233.4	0.210441	0.124029	0.074838	0.032613	0.009391
233.6	0.210307	0.124116	0.074914	0.033061	0.009244
233.81	0.210435	0.12416	0.075441	0.03322	0.009297
234.01	0.210347	0.124106	0.075849	0.03364	0.009396
234.2	0.209947	0.123831	0.075427	0.033557	0.009047
234.42	0.210033	0.123508	0.07565	0.033509	0.008501
234.59	0.209968	0.123585	0.07608	0.034049	0.008548
234.79	0.209757	0.123193	0.075985	0.033944	0.008167
235.01	0.20901	0.122364	0.075202	0.033733	0.007823
235.2	0.208421	0.121496	0.075004	0.033316	0.007251
235.4	0.207675	0.120736	0.074847	0.033274	0.007068
235.6	0.207137	0.120152	0.074073	0.032598	0.006412
235.79	0.206718	0.119772	0.073721	0.032425	0.006188
235.99	0.206236	0.119865	0.073304	0.032414	0.006083
236.21	0.206769	0.12003	0.0733	0.032519	0.006368
236.4	0.207116	0.12065	0.073638	0.032851	0.006783
236.6	0.206659	0.120358	0.07383	0.032714	0.006906
236.8	0.206402	0.120423	0.07404	0.0327	0.00733
236.99	0.206639	0.120492	0.074526	0.03281	0.00762
237.19	0.206403	0.121009	0.074596	0.032825	0.007926
237.41	0.206035	0.121018	0.07435	0.032176	0.007547
237.6	0.205313	0.120692	0.074118	0.031903	0.007386
237.8	0.205506	0.120647	0.074341	0.03206	0.007585
238	0.205347	0.120564	0.074649	0.032223	0.007846
238.19	0.205243	0.120372	0.074393	0.031981	0.007557
238.39	0.205054	0.12044	0.074544	0.032192	0.007662
238.61	0.204922	0.120263	0.074478	0.032183	0.008331
238.8	0.204999	0.120008	0.074017	0.03204	0.008344
239	0.204891	0.119398	0.073624	0.031742	0.007973
239.19	0.204299	0.118773	0.07307	0.031186	0.007192
239.39	0.204169	0.118316	0.072849	0.031473	0.006579
239.61	0.204136	0.118217	0.072322	0.031339	0.006078
239.8	0.204295	0.118203	0.072129	0.031845	0.00602
240	0.204813	0.118727	0.072621	0.03248	0.006559
240.2	0.205258	0.118909	0.072973	0.032899	0.006688
240.39	0.20582	0.119523	0.073793	0.034089	0.00712
240.59	0.205417	0.118839	0.073824	0.033936	0.006969
240.81	0.205619	0.119409	0.074521	0.034288	0.007284
241	0.205359	0.119525	0.074705	0.034456	0.007212
241.2	0.204639	0.119598	0.074599	0.03418	0.007099
241.39	0.204151	0.119298	0.074461	0.033617	0.006893
241.59	0.203918	0.119043	0.074541	0.033099	0.00704
241.81	0.203614	0.119315	0.074819	0.033138	0.007521
241.99	0.202984	0.119343	0.074627	0.032911	0.007786
242.2	0.202777	0.119738	0.074518	0.032697	0.007917
242.4	0.202634	0.120109	0.074479	0.032373	0.008378
242.59	0.202572	0.11969	0.0741	0.031703	0.008273
242.81	0.202188	0.118968	0.073147	0.031327	0.007776
243.01	0.201805	0.118813	0.07284	0.031113	0.00755
243.2	0.200986	0.118352	0.072049	0.030646	0.006965
243.4	0.201036	0.118063	0.071883	0.030737	0.006689
243.59	0.200768	0.117792	0.071484	0.030539	0.0067
243.79	0.201201	0.118098	0.071497	0.031086	0.006886
244.01	0.201757	0.118579	0.071764	0.031614	0.007307
244.19	0.201857	0.118721	0.071699	0.03173	0.006966
244.4	0.20235	0.119523	0.07238	0.032252	0.007284
244.6	0.202148	0.119309	0.07244	0.031827	0.007037
244.79	0.202395	0.119408	0.072667	0.031851	0.007176
244.99	0.20223	0.118973	0.072833	0.032204	0.007153
245.21	0.202727	0.11947	0.073639	0.032462	0.007181
245.39	0.202551	0.119497	0.073791	0.03224	0.006781
245.6	0.202288	0.119639	0.073869	0.03243	0.00685
245.8	0.201788	0.11955	0.073639	0.032583	0.007257
245.99	0.201572	0.119413	0.073757	0.032729	0.007056
246.19	0.201531	0.119716	0.074547	0.032569	0.007348
246.41	0.201497	0.119653	0.074915	0.032403	0.007539
246.6	0.2014	0.118934	0.074287	0.032373	0.007609
246.8	0.200986	0.117912	0.073899	0.032262	0.007987
247	0.200833	0.117975	0.074011	0.032923	0.008413
247.19	0.200474	0.117225	0.073347	0.032841	0.008105
247.41	0.200841	0.117288	0.073346	0.033332	0.008409
247.59	0.200319	0.116684	0.072511	0.032961	0.008415
247.8	0.200782	0.117176	0.072466	0.033293	0.008593
248	0.200637	0.117494	0.072114	0.033116	0.008776
248.19	0.200388	0.117446	0.071985	0.032717	0.008576
248.39	0.200348	0.117419	0.07195	0.032259	0.008952
248.61	0.199816	0.116614	0.071101	0.031222	0.007892
248.8	0.199742	0.116103	0.070473	0.030736	0.007647
249	0.199277	0.115564	0.070294	0.030589	0.007203
249.2	0.199464	0.115726	0.07	0.030499	0.006805
249.39	0.199161	0.115306	0.069878	0.030411	0.006404
249.61	0.198401	0.115066	0.070275	0.030542	0.006426
249.79	0.198109	0.114627	0.070077	0.03	0.006351
250	0.197941	0.114888	0.070714	0.030238	0.0064
250.2	0.197855	0.115178	0.071388	0.030184	0.006848
250.39	0.197789	0.114723	0.071543	0.030086	0.006712
250.59	0.198293	0.114827	0.072075	0.030516	0.00756
250.81	0.197855	0.114649	0.07241	0.030599	0.007673
251	0.197571	0.114993	0.072472	0.031133	0.007717
251.2	0.19763	0.115247	0.072203	0.031188	0.00735
251.4	0.198042	0.115624	0.072886	0.031587	0.007696
251.59	0.198125	0.115738	0.072869	0.031804	0.008059
251.79	0.198307	0.116326	0.073599	0.032547	0.008816
252.01	0.197437	0.115846	0.073106	0.032002	0.008949
252.2	0.197376	0.115142	0.072699	0.031655	0.008679
252.4	0.197076	0.114947	0.072509	0.031121	0.008537
252.6	0.196846	0.114336	0.071587	0.030495	0.007847
252.79	0.196756	0.113677	0.071078	0.030129	0.007697
252.99	0.196365	0.113327	0.070969	0.030046	0.007406
253.21	0.196429	0.113395	0.070818	0.030201	0.007214
253.4	0.19615	0.113232	0.071066	0.030621	0.0072
253.6	0.195899	0.113271	0.070694	0.030574	0.006967
253.8	0.196061	0.113274	0.069936	0.030192	0.006733
253.99	0.196354	0.113491	0.069803	0.030443	0.006771
254.21	0.196452	0.114035	0.069584	0.030428	0.006573
254.4	0.196783	0.114151	0.069615	0.030968	0.00654
254.6	0.197232	0.114721	0.069986	0.031297	0.006921
254.8	0.196776	0.114434	0.069451	0.031114	0.006093
254.99	0.196753	0.114736	0.069491	0.031601	0.005669
255.19	0.197265	0.11509	0.069623	0.032104	0.005217
255.41	0.197594	0.115063	0.070389	0.032322	0.005228
255.6	0.197639	0.115506	0.070522	0.033106	0.005795
255.8	0.197359	0.115479	0.070288	0.033237	0.005856
255.99	0.197055	0.114819	0.069854	0.032648	0.005244
256.19	0.197429	0.114592	0.070288	0.032771	0.005095
256.41	0.197434	0.114721	0.070746	0.032852	0.00545
256.6	0.197261	0.114499	0.070556	0.032762	0.005485
256.8	0.19652	0.114047	0.070443	0.032105	0.005394
257	0.195934	0.11408	0.070758	0.032339	0.005908
257.19	0.19541	0.113728	0.07045	0.032075	0.005938
257.39	0.194992	0.11349	0.070193	0.031261	0.00629
257.61	0.195013	0.113451	0.070157	0.030673	0.006412
257.8	0.194647	0.113116	0.069833	0.030046	0.006475
257.98	0.194715	0.113057	0.069812	0.03013	0.007033
258.2	0.194211	0.113247	0.069618	0.029772	0.007071
258.39	0.194042	0.112547	0.069568	0.029685	0.007043
258.59	0.193427	0.112312	0.069543	0.029109	0.007038
258.81	0.192848	0.112236	0.069244	0.029117	0.006955
259	0.19249	0.112555	0.06917	0.029664	0.007085
259.19	0.192647	0.112868	0.069747	0.030286	0.007221
259.4	0.192969	0.113146	0.070064	0.030225	0.007172
259.59	0.193237	0.113589	0.069898	0.030832	0.007286
259.79	0.193415	0.113692	0.069352	0.030801	0.006741
260.01	0.193006	0.113026	0.069283	0.030476	0.006237
260.2	0.193377	0.113113	0.069483	0.030948	0.006709
260.4	0.193076	0.113025	0.069051	0.030705	0.006693
260.59	0.192462	0.112622	0.068412	0.030419	0.006457
260.79	0.19188	0.112174	0.068071	0.030076	0.005989
261.01	0.191239	0.111754	0.06785	0.029814	0.005787
261.2	0.190329	0.110563	0.067002	0.028897	0.004974
261.38	0.190273	0.110427	0.067117	0.028892	0.005399
261.6	0.190585	0.110323	0.067346	0.029191	0.005513
261.79	0.190051	0.10979	0.066746	0.028742	0.005281
262.01	0.189828	0.109824	0.066547	0.029077	0.005454
262.2	0.189506	0.109659	0.066491	0.028782	0.005399
262.38	0.189036	0.109102	0.066455	0.02861	0.005111
262.6	0.189042	0.109558	0.066579	0.029096	0.005572
262.79	0.189045	0.109766	0.066614	0.02944	0.00554
262.99	0.190019	0.110626	0.06736	0.030271	0.00649
263.21	0.190373	0.110543	0.067909	0.0301	0.006326
263.4	0.190886	0.110845	0.067789	0.029711	0.006217
263.58	0.190831	0.110662	0.067792	0.029686	0.006344
263.8	0.191368	0.11104	0.06813	0.030095	0.006624
263.99	0.191609	0.11127	0.068498	0.029979	0.006803
264.19	0.19205	0.111273	0.068268	0.029898	0.007022
264.41	0.191809	0.111307	0.068203	0.029214	0.006541
264.6	0.191721	0.111558	0.068547	0.029466	0.006726
264.79	0.191753	0.111594	0.068767	0.029615	0.006347
265	0.191728	0.111626	0.068723	0.029467	0.006255
265.19	0.191707	0.111807	0.068818	0.029999	0.006273
265.41	0.19191	0.112024	0.068544	0.030128	0.006347
265.61	0.191569	0.111973	0.068276	0.030249	0.0059
265.78	0.190595	0.111559	0.067985	0.030157	0.005754
265.99	0.190265	0.111836	0.068063	0.030633	0.005585
266.21	0.189617	0.111111	0.067824	0.030154	0.005347
266.39	0.189285	0.110701	0.067645	0.029631	0.004859
266.61	0.18915	0.110907	0.067696	0.029849	0.005209
266.78	0.188973	0.110839	0.067836	0.02986	0.005342
266.99	0.189033	0.110968	0.06825	0.029666	0.006191
267.2	0.188185	0.110686	0.067971	0.028836	0.005511
267.39	0.188123	0.110929	0.068268	0.028866	0.005649
267.59	0.188027	0.110828	0.068744	0.028945	0.00575
267.81	0.188594	0.111332	0.069194	0.029153	0.005973
267.98	0.188641	0.111249	0.069066	0.028749	0.005935
268.19	0.188497	0.110503	0.068653	0.028109	0.006001
268.4	0.189258	0.111102	0.069529	0.028638	0.006411
268.59	0.189475	0.11116	0.069625	0.029236	0.006874
268.81	0.189628	0.110662	0.069103	0.029278	0.00649
269	0.189311	0.110514	0.068757	0.029337	0.006508
269.18	0.189386	0.110352	0.068366	0.029661	0.006717
269.4	0.189437	0.110022	0.067751	0.029678	0.006478
269.59	0.188982	0.109818	0.067759	0.029809	0.006299
269.79	0.189135	0.109589	0.06744	0.029975	0.006292
270.01	0.1885	0.109301	0.066793	0.029542	0.005467
270.18	0.18799	0.108497	0.066188	0.028785	0.004981
270.39	0.187718	0.108208	0.065597	0.028404	0.004351
270.6	0.187096	0.108591	0.065515	0.028306	0.00452
270.79	0.18697	0.108363	0.065115	0.02816	0.004348
270.99	0.186706	0.108438	0.065278	0.027616	0.004357
271.2	0.186743	0.108642	0.065147	0.027536	0.003985
271.38	0.186665	0.10849	0.065022	0.027578	0.00346
271.59	0.186763	0.10855	0.065156	0.027571	0.003524
271.81	0.187309	0.10828	0.06526	0.0272	0.003705
271.99	0.1871	0.107861	0.065189	0.027042	0.003899
272.21	0.187002	0.107584	0.065582	0.027264	0.004315
272.4	0.187544	0.10786	0.065976	0.02804	0.005088
272.59	0.187095	0.107528	0.066039	0.028347	0.005359
272.8	0.186946	0.107096	0.0658	0.02849	0.005292
272.99	0.18709	0.107491	0.06662	0.028937	0.006016
273.19	0.187369	0.107473	0.066781	0.028871	0.006197
273.41	0.187481	0.107544	0.067352	0.0293	0.006137
273.58	0.18672	0.107154	0.067105	0.02903	0.005542
273.79	0.186579	0.106992	0.066746	0.029118	0.00525
274.01	0.185458	0.106436	0.066248	0.028416	0.005029
274.19	0.185076	0.106204	0.065734	0.028113	0.004668
274.41	0.184716	0.106177	0.065252	0.027997	0.004373
274.58	0.184673	0.106861	0.065353	0.02804	0.004644
274.79	0.184666	0.106739	0.064974	0.028137	0.004591
275	0.184978	0.107006	0.064863	0.027986	0.004517
275.19	0.184901	0.107064	0.064668	0.027762	0.004263
275.39	0.184514	0.107132	0.06428	0.027589	0.003902
275.61	0.184505	0.106818	0.064282	0.027233	0.003954
275.78	0.184452	0.106492	0.064221	0.026873	0.003898
275.99	0.184245	0.10635	0.064399	0.027082	0.004263
276.2	0.184665	0.106506	0.065335	0.027463	0.004804
276.39	0.185175	0.106559	0.065489	0.027837	0.005367
276.59	0.185042	0.10664	0.065816	0.027905	0.005223
276.81	0.185287	0.10682	0.066061	0.028093	0.005414
276.98	0.185296	0.107015	0.066864	0.028214	0.006059
277.19	0.18511	0.106626	0.066442	0.028351	0.005685
277.41	0.185318	0.106907	0.066989	0.029419	0.00586
277.59	0.184359	0.106394	0.066306	0.028839	0.005245
277.8	0.184248	0.106361	0.066291	0.028918	0.005564
278	0.183812	0.106447	0.066206	0.028602	0.00557
278.19	0.184223	0.106803	0.066266	0.02887	0.005385
278.39	0.184532	0.106952	0.066239	0.029298	0.005457
278.61	0.184966	0.107836	0.066696	0.029768	0.006059
278.79	0.185116	0.107876	0.066524	0.029459	0.006087
279	0.18527	0.107432	0.066707	0.028935	0.005898
279.2	0.184839	0.107326	0.066513	0.028845	0.005679
279.39	0.184466	0.107032	0.066055	0.028725	0.005766
279.61	0.184186	0.106622	0.065956	0.028687	0.005533
279.79	0.18457	0.106685	0.065797	0.028821	0.005713
280.01	0.184664	0.106463	0.065916	0.029421	0.006082
280.18	0.18469	0.106357	0.065685	0.029308	0.005736
280.4	0.184871	0.106328	0.06526	0.029482	0.005778
280.6	0.185025	0.10637	0.065249	0.029318	0.006087
280.79	0.185536	0.106399	0.065577	0.030057	0.006456
280.99	0.185304	0.105882	0.064936	0.029999	0.006123
281.21	0.184543	0.10522	0.064343	0.029388	0.005347
281.38	0.184602	0.105715	0.064797	0.029681	0.005716
281.59	0.18394	0.105189	0.064192	0.028916	0.005272
281.8	0.184322	0.105272	0.064538	0.029244	0.005913
281.99	0.184668	0.105622	0.064555	0.029165	0.005899
282.19	0.185099	0.105743	0.064582	0.02964	0.006214
282.4	0.184931	0.105448	0.064241	0.029284	0.006274
282.58	0.184791	0.105785	0.064681	0.029039	0.006705
282.79	0.184436	0.105395	0.064515	0.028568	0.006882
283.01	0.184437	0.105788	0.065033	0.028974	0.007271
283.19	0.184349	0.106353	0.064745	0.029328	0.007368
283.4	0.184399	0.106531	0.065005	0.02937	0.007446
283.6	0.184277	0.106973	0.064967	0.029517	0.006995
283.79	0.185335	0.107491	0.065422	0.030309	0.00745
283.99	0.185183	0.107619	0.065791	0.030663	0.007411
284.21	0.18572	0.107662	0.066227	0.030526	0.007388
284.39	0.186015	0.107805	0.066976	0.03093	0.007897
284.6	0.18548	0.107494	0.06675	0.030469	0.00789
284.8	0.185501	0.107498	0.06693	0.030568	0.007992
284.99	0.184667	0.106921	0.066856	0.030078	0.007724
285.21	0.184217	0.106641	0.066949	0.029533	0.007622
285.41	0.184749	0.106996	0.067344	0.030122	0.008118
285.6	0.184733	0.106821	0.067054	0.029964	0.007926
285.8	0.184786	0.106207	0.066839	0.02973	0.007894
286	0.184712	0.106456	0.066677	0.029483	0.007681
286.19	0.184079	0.105723	0.066236	0.029175	0.007558
286.41	0.183428	0.105459	0.065789	0.028789	0.007645
286.59	0.182806	0.105652	0.065917	0.028837	0.007784
286.8	0.182501	0.106261	0.065961	0.029134	0.008028
287	0.182389	0.106839	0.065945	0.029379	0.007767
287.19	0.181972	0.106623	0.065535	0.029045	0.007174
287.41	0.181632	0.106502	0.06534	0.028624	0.006656
287.59	0.181706	0.106841	0.065531	0.02869	0.006286
287.8	0.181513	0.106684	0.065776	0.029081	0.00639
288	0.180811	0.106228	0.065619	0.028759	0.005922
288.19	0.18025	0.105908	0.065286	0.028445	0.00576
288.39	0.179742	0.105878	0.065228	0.028576	0.005806
288.61	0.179461	0.105682	0.064803	0.028072	0.005832
288.79	0.180348	0.105797	0.06543	0.028609	0.006335
289	0.18046	0.105763	0.0656	0.029022	0.006254
289.2	0.180876	0.106016	0.065474	0.029057	0.006182
289.39	0.181134	0.105996	0.065239	0.029031	0.006499
289.59	0.18098	0.105721	0.064869	0.028713	0.006668
289.81	0.181048	0.104751	0.064821	0.028309	0.006664
289.99	0.181198	0.104821	0.065145	0.028392	0.006988
290.2	0.18115	0.104223	0.065016	0.028608	0.00725
290.4	0.181152	0.104288	0.065179	0.028707	0.007412
290.59	0.181055	0.10399	0.065106	0.028525	0.007167
290.79	0.181245	0.104218	0.065185	0.028555	0.006923
291.01	0.18116	0.103961	0.065271	0.028135	0.006124
291.2	0.180832	0.103754	0.065209	0.027889	0.005565
291.4	0.181116	0.103911	0.065597	0.028185	0.00572
291.6	0.181211	0.104255	0.065702	0.028199	0.005733
291.79	0.180755	0.104182	0.065369	0.028489	0.005914
292.01	0.180866	0.104509	0.065514	0.028817	0.005799
292.19	0.180885	0.104894	0.065451	0.029235	0.005883
292.4	0.18117	0.104978	0.065557	0.029399	0.006084
292.6	0.181071	0.104951	0.06551	0.029126	0.005992
292.79	0.181121	0.104986	0.065455	0.029347	0.006243
292.99	0.18087	0.105077	0.065154	0.029317	0.006122
293.21	0.180603	0.104761	0.064614	0.028719	0.00602
293.4	0.180111	0.104247	0.063709	0.027985	0.006001
293.6	0.180298	0.103957	0.063811	0.027933	0.006284
293.79	0.180728	0.103787	0.064083	0.028011	0.006338
293.99	0.18023	0.103124	0.063595	0.027909	0.005931
294.21	0.180017	0.102542	0.063386	0.027698	0.005903
294.41	0.180166	0.102442	0.063305	0.027478	0.00561
294.6	0.179846	0.10225	0.063017	0.027228	0.005294
294.8	0.18012	0.102911	0.063258	0.027456	0.005108
294.99	0.18008	0.103305	0.063455	0.027774	0.004922
295.19	0.179558	0.103515	0.063255	0.027958	0.005574
295.41	0.180229	0.104239	0.063971	0.029016	0.006612
295.6	0.179781	0.104608	0.064053	0.029185	0.00674
295.8	0.179555	0.104881	0.064273	0.030013	0.006905
296	0.179271	0.105034	0.064327	0.030214	0.006845
296.19	0.179112	0.104583	0.064553	0.030186	0.007248
296.39	0.1787	0.104038	0.064764	0.03019	0.00755
296.59	0.178466	0.103875	0.065114	0.030314	0.007701
296.8	0.177956	0.103262	0.064778	0.029761	0.007298
297	0.178066	0.103438	0.064611	0.029503	0.007217
297.2	0.178597	0.103785	0.064884	0.02965	0.007415
297.39	0.178471	0.103762	0.064398	0.029352	0.007228
297.61	0.179235	0.104105	0.064832	0.029886	0.007695
297.81	0.179344	0.104012	0.065212	0.029967	0.007354
298	0.178524	0.103216	0.064671	0.029386	0.006326
298.2	0.178466	0.103405	0.06486	0.029168	0.006307
298.4	0.178739	0.103606	0.064826	0.029343	0.006014
298.61	0.178675	0.104011	0.064785	0.029141	0.005835
298.81	0.17882	0.104417	0.064276	0.029123	0.005568
299	0.17873	0.104399	0.064128	0.028851	0.005248
299.2	0.178382	0.10452	0.063992	0.028585	0.005444
299.4	0.178624	0.104687	0.064331	0.028951	0.005401
299.6	0.177787	0.103898	0.063768	0.028418	0.005057
299.81	0.177746	0.103894	0.063603	0.028436	0.005119
299.99	0.177328	0.103483	0.063218	0.028127	0.004893
300.2	0.177701	0.103171	0.0639	0.028223	0.005139
300.4	0.177497	0.102849	0.063682	0.028366	0.005186
300.59	0.177783	0.103051	0.063342	0.028044	0.005162
300.79	0.177765	0.103084	0.062992	0.02769	0.004967
301.01	0.17848	0.103709	0.062675	0.02791	0.005703
301.2	0.178714	0.10418	0.062757	0.028038	0.006057
301.4	0.178508	0.104214	0.062402	0.028112	0.006265
301.6	0.179314	0.104466	0.063086	0.028837	0.00669
301.79	0.17921	0.104065	0.062959	0.02893	0.006425
301.99	0.178756	0.103668	0.062841	0.028743	0.006494
302.21	0.178648	0.103874	0.063097	0.029099	0.006776
302.4	0.178729	0.103937	0.063216	0.02896	0.006938
302.58	0.17887	0.104144	0.063474	0.028758	0.007235
302.8	0.178461	0.103957	0.063402	0.028625	0.007259
302.99	0.178885	0.104006	0.064258	0.028806	0.007636
303.19	0.178126	0.103562	0.064524	0.02877	0.007746
303.41	0.177553	0.103283	0.064639	0.028617	0.007794
303.6	0.177035	0.102772	0.064206	0.028067	0.007226
303.8	0.176354	0.10274	0.063954	0.027811	0.00668
304	0.175413	0.101995	0.063459	0.027021	0.00588
304.19	0.174999	0.101826	0.063366	0.026865	0.005493
304.41	0.174783	0.101667	0.063115	0.026713	0.005093
304.6	0.174671	0.101659	0.062502	0.026519	0.00486
304.8	0.174159	0.101692	0.062301	0.026485	0.00474
305	0.173672	0.101754	0.06181	0.026157	0.004636
305.2	0.173231	0.101645	0.061613	0.026022	0.004141
305.41	0.173201	0.101752	0.061423	0.026369	0.004195
305.59	0.173618	0.101738	0.061381	0.026243	0.004309
305.81	0.173651	0.101857	0.061121	0.026135	0.004394
306	0.173681	0.101932	0.061588	0.026023	0.004496
306.19	0.173732	0.102003	0.061455	0.026128	0.004461
306.39	0.174115	0.101965	0.061324	0.025718	0.004784
306.61	0.174592	0.101898	0.061488	0.02598	0.005346
306.8	0.174909	0.101918	0.06143	0.02608	0.005313
306.98	0.17553	0.10188	0.061819	0.02619	0.005539
307.2	0.175076	0.101654	0.0617	0.026013	0.005225
307.39	0.175311	0.101777	0.061772	0.026034	0.005272
307.59	0.17527	0.101346	0.061279	0.025724	0.00466
307.81	0.175216	0.101434	0.061476	0.025862	0.004832
308	0.175128	0.101365	0.061686	0.026019	0.004794
308.18	0.175397	0.101756	0.06183	0.02654	0.005011
308.4	0.175852	0.10167	0.062281	0.027088	0.005022
308.59	0.174907	0.101335	0.062033	0.027127	0.004843
308.79	0.174385	0.101353	0.062057	0.027129	0.004682
309.01	0.17401	0.101459	0.061948	0.027268	0.004273
309.2	0.173694	0.101537	0.06191	0.027187	0.004393
309.4	0.173614	0.101572	0.061953	0.027438	0.004716
309.6	0.173662	0.101614	0.061947	0.027389	0.00482
309.79	0.173716	0.101912	0.061798	0.027457	0.004799
310.01	0.173392	0.101648	0.061594	0.027411	0.004429
310.21	0.173678	0.101485	0.060941	0.027457	0.00495
310.4	0.173519	0.101439	0.060412	0.027229	0.005058
310.6	0.174001	0.10164	0.06077	0.02759	0.005825
310.81	0.173743	0.10149	0.060408	0.027068	0.005644
311.01	0.174106	0.101452	0.060609	0.026947	0.005869
311.2	0.174135	0.101561	0.060605	0.027296	0.006027
311.4	0.174344	0.101522	0.060867	0.02748	0.006488
311.6	0.174415	0.101318	0.060868	0.027612	0.006489
311.79	0.174725	0.101534	0.061104	0.027868	0.006742
312.01	0.1749	0.10112	0.060943	0.027641	0.006509
312.21	0.174855	0.100556	0.060678	0.027546	0.006519
312.4	0.174477	0.100271	0.060744	0.027697	0.006082
312.6	0.173872	0.100116	0.060752	0.027404	0.005868
312.8	0.17335	0.099754	0.060242	0.026959	0.005288
312.99	0.173178	0.099656	0.060795	0.027312	0.005174
313.19	0.172836	0.099446	0.06093	0.026877	0.005245
313.41	0.172857	0.09925	0.060784	0.027002	0.004609
313.6	0.172729	0.099392	0.060824	0.026516	0.004463
313.78	0.172414	0.099498	0.060583	0.026155	0.003862
314	0.172687	0.099598	0.060857	0.026423	0.00381
314.19	0.173129	0.09964	0.060529	0.026318	0.004219
314.39	0.172951	0.099803	0.060442	0.026218	0.003967
314.61	0.173625	0.10048	0.061235	0.026517	0.004646
314.8	0.173431	0.10039	0.060754	0.026171	0.004233
314.99	0.173243	0.100425	0.061008	0.026255	0.00424
315.2	0.173024	0.100744	0.061255	0.026607	0.004917
315.39	0.172883	0.100818	0.061508	0.026742	0.005158
315.59	0.172549	0.100292	0.061073	0.02628	0.004752
315.8	0.172715	0.100384	0.060973	0.026192	0.004873
315.98	0.172818	0.100294	0.060828	0.02599	0.0051
316.19	0.172515	0.100186	0.060885	0.026517	0.005615
316.41	0.172109	0.099814	0.060869	0.026248	0.005417
316.59	0.172134	0.099832	0.061736	0.026699	0.005971
316.81	0.171786	0.099147	0.06163	0.026377	0.005814
317	0.171754	0.099022	0.061937	0.02654	0.005835
317.19	0.171881	0.099241	0.062433	0.026785	0.00624
317.4	0.171468	0.098839	0.062258	0.026514	0.005734
317.59	0.171282	0.098559	0.06221	0.026174	0.005799
317.79	0.17173	0.098617	0.062039	0.026315	0.005675
318.01	0.172721	0.098841	0.062638	0.027227	0.006103
318.18	0.172344	0.098543	0.062438	0.026934	0.005748
318.39	0.172296	0.098433	0.062205	0.027239	0.005294
318.6	0.17247	0.098593	0.062407	0.027416	0.005395
318.79	0.171796	0.0979	0.061721	0.026963	0.004688
319.01	0.171063	0.097846	0.06111	0.026764	0.004342
319.2	0.171462	0.098322	0.061109	0.02713	0.004672
319.38	0.171105	0.098205	0.060932	0.026877	0.004458
319.6	0.170936	0.098231	0.060638	0.026703	0.004209
319.79	0.171559	0.099034	0.060841	0.027122	0.004669
319.99	0.172099	0.099534	0.0609	0.027365	0.005064
320.21	0.1725	0.09949	0.061287	0.027456	0.005254
320.38	0.172325	0.099316	0.061328	0.027118	0.005158
320.59	0.172261	0.0998	0.061743	0.027478	0.005395
320.8	0.172313	0.099854	0.061273	0.027061	0.005707
320.99	0.172016	0.100247	0.061397	0.026943	0.00553
321.19	0.172108	0.100444	0.061997	0.027251	0.006081
321.4	0.171792	0.100279	0.061722	0.026743	0.006012
321.58	0.172198	0.100628	0.061821	0.026788	0.006207
321.79	0.172584	0.100661	0.061839	0.026834	0.006273
322.01	0.172476	0.100421	0.061941	0.027179	0.006254
322.19	0.172005	0.100067	0.061798	0.02711	0.006025
322.41	0.172068	0.099584	0.0613	0.026935	0.00545
322.6	0.171974	0.099374	0.061078	0.026592	0.005621
322.79	0.171377	0.099122	0.060496	0.026699	0.005
323	0.170704	0.098989	0.060111	0.026614	0.004751
323.21	0.170865	0.099235	0.060824	0.02682	0.005133
323.41	0.170269	0.099138	0.061166	0.026755	0.005355
323.6	0.170294	0.099338	0.061201	0.027087	0.005338
323.8	0.170714	0.099758	0.061282	0.027198	0.005642
323.99	0.170522	0.099172	0.060937	0.026707	0.005207
324.21	0.170193	0.098792	0.060571	0.025962	0.004725
324.39	0.169564	0.09857	0.060318	0.026037	0.004686
324.61	0.168902	0.098342	0.059958	0.025596	0.004135
324.78	0.169424	0.098375	0.060071	0.025585	0.004503
325	0.16938	0.098273	0.060421	0.025405	0.004048
325.2	0.170072	0.098566	0.060678	0.025552	0.00402
325.39	0.170399	0.098667	0.060385	0.025446	0.003871
325.59	0.170315	0.098442	0.060063	0.025232	0.003703
325.81	0.171024	0.098543	0.059774	0.025435	0.003882
325.98	0.171106	0.098694	0.059575	0.025623	0.003999
326.19	0.17175	0.098768	0.059969	0.025977	0.004437
326.4	0.172346	0.098618	0.060134	0.025929	0.004658
326.59	0.172881	0.099008	0.060102	0.026093	0.00527
326.79	0.172731	0.099138	0.060425	0.026214	0.005166
327	0.173	0.099444	0.061119	0.026285	0.006199
327.18	0.173495	0.099818	0.061551	0.026623	0.006932
327.39	0.173321	0.100054	0.062004	0.026989	0.007417
327.61	0.173485	0.099834	0.061632	0.026948	0.007588
327.79	0.173371	0.099493	0.061276	0.026961	0.007567
328	0.172962	0.098972	0.060558	0.02652	0.007037
328.2	0.173101	0.099424	0.060919	0.026711	0.00707
328.39	0.172989	0.099171	0.061203	0.02711	0.006681
328.59	0.172536	0.099334	0.061377	0.027165	0.006089
328.81	0.172496	0.099175	0.061304	0.027393	0.006214
328.99	0.172091	0.099217	0.061207	0.027638	0.005612
329.2	0.171659	0.099033	0.060552	0.02801	0.004906
329.4	0.170991	0.098705	0.060074	0.028286	0.004945
329.59	0.170269	0.098106	0.059599	0.028072	0.004854
329.81	0.169785	0.097696	0.059111	0.02841	0.004454
330.01	0.169068	0.097314	0.059246	0.028396	0.004515
330.21	0.169212	0.096945	0.059751	0.028607	0.004871
330.38	0.169387	0.097044	0.059793	0.028586	0.005066
330.6	0.168973	0.097282	0.059899	0.028217	0.005143
330.8	0.168685	0.096886	0.060106	0.027821	0.005311
330.99	0.168491	0.096697	0.060041	0.027315	0.005514
331.19	0.168329	0.096576	0.060018	0.027028	0.005541
331.41	0.168117	0.096323	0.060212	0.026585	0.00514
331.58	0.167949	0.095938	0.059532	0.026083	0.004507
331.79	0.168574	0.096537	0.059839	0.02623	0.004335
332.01	0.16851	0.096731	0.059593	0.025602	0.003707
332.19	0.168859	0.097409	0.060199	0.025513	0.00387
332.4	0.16861	0.09744	0.060249	0.025219	0.003941
332.6	0.168149	0.097457	0.060309	0.025015	0.0041
332.79	0.167812	0.097017	0.059825	0.024541	0.004133
332.99	0.167742	0.096647	0.059523	0.024158	0.003996
333.21	0.168167	0.096668	0.05996	0.024348	0.00447
333.39	0.168694	0.096905	0.060248	0.024271	0.005095
333.6	0.168613	0.096457	0.06008	0.02361	0.005056
333.8	0.168492	0.096622	0.060006	0.023808	0.00542
334	0.168422	0.096721	0.060258	0.023919	0.005899
334.2	0.168103	0.096627	0.059628	0.023961	0.005935
334.41	0.168262	0.096999	0.059616	0.024109	0.006371
334.59	0.167935	0.09674	0.059156	0.024063	0.006258
334.8	0.168123	0.096556	0.058822	0.024096	0.006207
335	0.167754	0.096463	0.058573	0.024266	0.006153
335.19	0.167861	0.096317	0.058351	0.024611	0.0062
335.41	0.167892	0.096415	0.058036	0.025001	0.005764
335.61	0.168009	0.096824	0.05758	0.025283	0.005649
335.8	0.168296	0.097389	0.057651	0.025865	0.005825
336	0.167628	0.097126	0.057363	0.025482	0.005644
336.2	0.167872	0.097588	0.057741	0.02596	0.00606
336.39	0.167449	0.097012	0.057651	0.025656	0.005806
336.61	0.16768	0.096638	0.057754	0.025773	0.005612
336.79	0.16725	0.096434	0.057539	0.025359	0.005212
337	0.167419	0.096442	0.05782	0.025271	0.005157
337.18	0.167849	0.096492	0.058358	0.025221	0.004746
337.4	0.1678	0.096414	0.058003	0.024761	0.004656
337.61	0.167482	0.096143	0.057715	0.024448	0.004369
337.79	0.166904	0.096361	0.05775	0.024432	0.004168
338	0.166379	0.096021	0.057817	0.024496	0.003508
338.2	0.16596	0.096236	0.057799	0.024414	0.003278
338.39	0.16624	0.096393	0.058454	0.024587	0.003798
338.59	0.166438	0.096537	0.058624	0.025005	0.003812
338.81	0.166406	0.096517	0.0591	0.02548	0.003766
338.99	0.166429	0.096448	0.05924	0.025739	0.004019
339.2	0.166673	0.096242	0.059019	0.025884	0.003931
339.4	0.167075	0.09667	0.059465	0.026301	0.004397
339.59	0.167311	0.096694	0.059812	0.026507	0.004717
339.79	0.167428	0.097034	0.06018	0.027049	0.004887
340.01	0.167932	0.097281	0.060508	0.027006	0.005075
340.2	0.168296	0.097448	0.06056	0.027689	0.005109
340.4	0.168084	0.097072	0.060247	0.027591	0.004824
340.6	0.168427	0.097303	0.060124	0.0282	0.005222
340.79	0.168065	0.097	0.05955	0.028044	0.005264
340.99	0.167976	0.096946	0.058981	0.027977	0.00541
341.21	0.168167	0.096851	0.05866	0.027931	0.005513
341.4	0.16791	0.096953	0.058114	0.027848	0.00556
341.6	0.167708	0.096857	0.057681	0.027889	0.005398
341.8	0.167154	0.096896	0.057278	0.027187	0.004893
341.99	0.166653	0.096857	0.057223	0.027131	0.00485
342.21	0.16607	0.096912	0.057179	0.026978	0.004872
342.41	0.165974	0.096788	0.057456	0.027077	0.005091
342.6	0.165622	0.09709	0.057953	0.02726	0.005109
342.8	0.165655	0.097249	0.058323	0.027162	0.004974
343	0.166462	0.097485	0.058917	0.027317	0.005426
343.21	0.166386	0.097665	0.059434	0.027309	0.005304
343.39	0.166943	0.098275	0.060408	0.027491	0.006089
343.61	0.167131	0.098735	0.060664	0.027946	0.006096
343.8	0.167203	0.098942	0.060667	0.027755	0.005855
343.99	0.167123	0.098841	0.060591	0.027554	0.005596
344.19	0.167179	0.098956	0.060628	0.027652	0.005672
344.41	0.167394	0.098481	0.060399	0.02746	0.005891
344.59	0.167504	0.098429	0.059872	0.027735	0.005951
344.8	0.16735	0.098409	0.059642	0.027555	0.006207
345	0.167236	0.098411	0.059265	0.027077	0.005844
345.19	0.166868	0.097796	0.059009	0.026832	0.005389
345.39	0.166426	0.097367	0.058006	0.025992	0.004634
345.61	0.165947	0.096596	0.05704	0.025301	0.00421
345.8	0.165324	0.095733	0.055946	0.02437	0.003367
346	0.164896	0.095524	0.056489	0.024151	0.003316
346.2	0.164293	0.095063	0.05646	0.024042	0.003144
346.39	0.164448	0.095038	0.056988	0.024294	0.003597
346.59	0.164608	0.094934	0.057381	0.024355	0.003848
346.81	0.165313	0.094946	0.057662	0.024417	0.003719
347	0.165463	0.094624	0.058134	0.024643	0.003801
347.2	0.165097	0.094501	0.058396	0.02474	0.003844
347.4	0.165061	0.094123	0.058377	0.024785	0.004393
347.59	0.164693	0.093764	0.058465	0.02507	0.004139
347.81	0.164809	0.093177	0.058354	0.024586	0.004439
348	0.164666	0.093023	0.058254	0.02468	0.004337
348.2	0.16479	0.09281	0.058026	0.024447	0.00466
348.4	0.1651	0.09266	0.057612	0.024298	0.004793
348.6	0.164822	0.092641	0.057062	0.024077	0.004372
348.79	0.165291	0.093033	0.057586	0.024202	0.00498
349.01	0.165517	0.093022	0.057414	0.02406	0.004773
349.2	0.165531	0.093249	0.057209	0.024079	0.004868
349.4	0.166232	0.093782	0.056918	0.023883	0.00489
349.59	0.166177	0.094211	0.056979	0.024419	0.00528
349.8	0.166818	0.094954	0.057167	0.025303	0.005743
350.01	0.166542	0.095789	0.057661	0.02553	0.005846
350.19	0.166445	0.096206	0.057393	0.026215	0.005925
350.4	0.167551	0.096701	0.057747	0.026907	0.006122
350.6	0.167239	0.096477	0.057303	0.026698	0.005409
350.79	0.167091	0.096591	0.057673	0.026627	0.005226
350.99	0.166755	0.096071	0.057881	0.026953	0.005259
351.21	0.16597	0.095594	0.057556	0.026751	0.005013
351.4	0.165095	0.094859	0.057064	0.026444	0.00476
351.58	0.164983	0.094614	0.056818	0.026418	0.004105
351.8	0.165128	0.094745	0.056881	0.026315	0.004295
351.99	0.164457	0.094183	0.056314	0.025853	0.003713
352.19	0.164055	0.09332	0.055496	0.024869	0.003374
352.41	0.163928	0.093451	0.055371	0.024551	0.003386
352.6	0.163325	0.092969	0.055352	0.024381	0.003028
352.78	0.163762	0.093221	0.056055	0.024628	0.003424
353	0.163272	0.093571	0.056311	0.024512	0.003384
353.19	0.163556	0.093747	0.05651	0.024568	0.003762
353.39	0.163622	0.094162	0.056842	0.024803	0.004263
353.61	0.163322	0.094881	0.057494	0.025475	0.00475
353.8	0.163948	0.095443	0.057948	0.025897	0.005166
354	0.163939	0.095669	0.05847	0.026012	0.005031
354.2	0.164569	0.095846	0.0589	0.02629	0.004907
354.39	0.164833	0.09571	0.059353	0.026672	0.005198
354.61	0.164704	0.095952	0.05946	0.026798	0.005093
354.81	0.164731	0.095737	0.059787	0.027015	0.005485
355	0.164765	0.095668	0.059648	0.027512	0.005273
355.2	0.164606	0.095755	0.059523	0.027301	0.005129
355.4	0.164892	0.095797	0.058931	0.027445	0.0051
355.61	0.165212	0.09601	0.058651	0.027423	0.005124
355.79	0.16536	0.095768	0.058563	0.026959	0.00546
356	0.164541	0.094584	0.05744	0.025922	0.004791
356.2	0.164705	0.094459	0.05702	0.025571	0.004693
356.39	0.164214	0.094306	0.056814	0.024978	0.00445
356.59	0.163905	0.093806	0.056774	0.024736	0.004326
356.81	0.164	0.093846	0.057071	0.024316	0.004452
357	0.163565	0.093794	0.05731	0.024307	0.004565
357.18	0.163787	0.09345	0.05717	0.024326	0.004698
357.4	0.163958	0.093784	0.057572	0.024711	0.005155
357.59	0.164304	0.094187	0.058394	0.025199	0.00555
357.79	0.164758	0.094056	0.059024	0.025625	0.006049
358.01	0.164522	0.093699	0.059593	0.025838	0.006045
358.2	0.164099	0.093572	0.059559	0.025684	0.005802
358.38	0.163869	0.093142	0.059701	0.026136	0.005513
358.6	0.163749	0.093038	0.060008	0.026344	0.005158
358.79	0.163319	0.092667	0.059626	0.026127	0.00461
358.99	0.163462	0.092822	0.059709	0.026518	0.004449
359.21	0.163574	0.092527	0.059549	0.026591	0.004455
359.4	0.1631	0.092393	0.05856	0.026271	0.00381
359.6	0.162945	0.092211	0.058111	0.025824	0.003666
359.8	0.162781	0.091912	0.057914	0.025427	0.003428
359.99	0.162337	0.091899	0.057691	0.025123	0.002971
360.21	0.162903	0.092494	0.057352	0.025028	0.003388
360.4	0.162322	0.092245	0.056902	0.024528	0.002863
360.6	0.162633	0.092846	0.057077	0.02514	0.003556
360.8	0.16273	0.093269	0.056978	0.02529	0.003731
361.01	0.162856	0.093793	0.05723	0.026208	0.004328
361.19	0.16317	0.094226	0.057025	0.026395	0.00486
361.41	0.163798	0.094868	0.057561	0.026885	0.006008
361.6	0.163866	0.09535	0.05801	0.027325	0.006813
361.79	0.163719	0.095001	0.057621	0.027194	0.00682
362	0.163445	0.094984	0.057477	0.026936	0.006969
362.19	0.163122	0.094888	0.057686	0.026982	0.00684
362.41	0.163409	0.094506	0.057807	0.026819	0.006591
362.6	0.163308	0.094324	0.058041	0.026633	0.00667
362.78	0.16341	0.093921	0.057582	0.02622	0.006355
363	0.163283	0.093285	0.057205	0.025994	0.00622
363.19	0.162979	0.093324	0.05666	0.025444	0.005738
363.39	0.162078	0.093106	0.055729	0.024602	0.005003
363.61	0.161473	0.09325	0.055525	0.02445	0.004759
363.8	0.160804	0.092931	0.05516	0.024277	0.004262
363.98	0.160129	0.093096	0.05458	0.023952	0.003917
364.2	0.159587	0.092959	0.054086	0.023779	0.003456
364.39	0.15936	0.092993	0.05433	0.02375	0.00329
364.59	0.159329	0.093716	0.054558	0.023664	0.003461
364.81	0.158983	0.093769	0.054363	0.023439	0.003156
365	0.158564	0.094008	0.054351	0.023221	0.003017
365.19	0.158561	0.094363	0.05461	0.02333	0.003227
365.4	0.159203	0.094727	0.055391	0.024433	0.003635
365.59	0.159212	0.094948	0.055271	0.0249	0.00343
365.79	0.159335	0.094598	0.055157	0.024641	0.003047
366	0.159611	0.094984	0.055927	0.025266	0.003774
366.2	0.160176	0.095037	0.056827	0.025892	0.004215
366.4	0.161323	0.094787	0.057312	0.026314	0.004685
366.61	0.161964	0.094951	0.057865	0.026915	0.004901
366.79	0.16246	0.0944	0.05774	0.027264	0.004729
367.01	0.162749	0.094583	0.057452	0.027543	0.00488
367.2	0.162391	0.094665	0.057079	0.027691	0.004954
367.39	0.162411	0.094443	0.057161	0.028227	0.004943
367.6	0.162514	0.094501	0.057621	0.02866	0.005033
367.81	0.16244	0.094107	0.057604	0.028856	0.005123
368.01	0.162038	0.09388	0.057692	0.028364	0.00512
368.2	0.161959	0.093486	0.057816	0.027894	0.004945
368.4	0.162218	0.093432	0.05821	0.027476	0.005236
368.6	0.161963	0.093446	0.058287	0.026881	0.004982
368.79	0.161529	0.093525	0.058427	0.026838	0.005206
369.01	0.161061	0.093409	0.05831	0.026385	0.004744
369.21	0.161432	0.093452	0.058846	0.026646	0.00531
369.4	0.161519	0.093175	0.058724	0.026908	0.005515
369.59	0.161175	0.092976	0.058496	0.026355	0.005722
369.8	0.161137	0.092898	0.058673	0.026205	0.006152
369.99	0.161453	0.093396	0.058854	0.026689	0.006967
370.19	0.161855	0.093398	0.059197	0.027117	0.007171
370.41	0.162153	0.093219	0.059184	0.027255	0.007308
370.58	0.162395	0.093482	0.059064	0.027466	0.007211
370.79	0.161875	0.092721	0.058294	0.027175	0.006806
371	0.161756	0.092962	0.057829	0.027174	0.007162
371.19	0.161486	0.092964	0.05757	0.027216	0.006902
371.39	0.161597	0.092809	0.057543	0.026954	0.006629
371.61	0.161756	0.092687	0.057416	0.026696	0.00666
371.78	0.161384	0.092456	0.05717	0.026809	0.006548
371.99	0.161307	0.092446	0.056834	0.026085	0.006465
372.21	0.161595	0.092691	0.056937	0.026052	0.006749
372.39	0.16195	0.093005	0.05699	0.025944	0.006726
372.61	0.161844	0.09338	0.056776	0.025551	0.006618
372.8	0.161347	0.093503	0.056631	0.025398	0.006355
372.99	0.161393	0.093177	0.056333	0.024754	0.005971
373.2	0.161522	0.093187	0.055961	0.024488	0.006455
373.41	0.161422	0.092715	0.055567	0.024524	0.006371
373.59	0.161056	0.092321	0.055227	0.024052	0.005962
373.81	0.160856	0.092312	0.055269	0.024156	0.005607
374	0.16111	0.092342	0.055239	0.024077	0.005337
374.19	0.160863	0.092201	0.055476	0.024362	0.004897
374.41	0.160475	0.091459	0.055078	0.023838	0.004129
374.61	0.159721	0.091025	0.054465	0.023771	0.003419
374.8	0.15855	0.090064	0.053671	0.023435	0.003113
374.98	0.158462	0.090084	0.053904	0.023599	0.003189
375.2	0.158202	0.089886	0.054069	0.023644	0.002641
375.4	0.158078	0.089242	0.054018	0.023939	0.002368
375.59	0.158687	0.089451	0.054389	0.024565	0.00288
375.79	0.158566	0.089344	0.054291	0.024551	0.002829
376.01	0.158751	0.089192	0.054352	0.024044	0.003043
376.18	0.159452	0.089974	0.054929	0.024543	0.003473
376.39	0.159999	0.090428	0.054896	0.024723	0.003451
376.61	0.159765	0.090391	0.054923	0.024541	0.003376
376.79	0.160055	0.090958	0.055357	0.024884	0.003584
377	0.160123	0.091142	0.055256	0.024752	0.003876
377.2	0.159955	0.091058	0.054694	0.024576	0.003587
377.39	0.159539	0.090769	0.054513	0.02435	0.003166
377.59	0.158683	0.091088	0.054159	0.024043	0.00264
377.81	0.159282	0.091911	0.055026	0.024448	0.00316
377.99	0.159427	0.09226	0.054848	0.024342	0.002962
378.2	0.158695	0.092219	0.05448	0.024329	0.003014
378.4	0.158051	0.091822	0.054109	0.024145	0.003159
378.59	0.157299	0.091537	0.053848	0.024294	0.00356
378.8	0.157052	0.091209	0.053993	0.024409	0.003975
379.01	0.157381	0.091542	0.054758	0.02475	0.004219
379.19	0.157473	0.091167	0.054664	0.024777	0.004005
379.4	0.157631	0.090827	0.054487	0.02448	0.004362
379.6	0.157947	0.090902	0.054703	0.023804	0.004669
379.79	0.15795	0.090677	0.054707	0.023286	0.004481
380.01	0.158741	0.090801	0.05538	0.023451	0.004626
380.21	0.159735	0.091406	0.05583	0.023944	0.004681
380.41	0.16001	0.091447	0.0558	0.023824	0.004379
380.58	0.160104	0.091388	0.055918	0.02354	0.004165
380.8	0.160335	0.091522	0.055951	0.023725	0.00412
381	0.16012	0.091041	0.055664	0.023639	0.003663
381.19	0.160502	0.091064	0.055659	0.023824	0.003359
381.41	0.159736	0.090633	0.055262	0.023108	0.002487
381.6	0.159757	0.090661	0.055106	0.023124	0.002333
381.78	0.160726	0.091019	0.055736	0.023759	0.003022
382	0.160384	0.090924	0.055491	0.023662	0.003022
382.21	0.160048	0.09082	0.055998	0.023913	0.003268
382.39	0.159954	0.090777	0.056819	0.024702	0.003546
382.6	0.160137	0.090606	0.056831	0.025363	0.003739
382.8	0.159959	0.09044	0.056814	0.025325	0.003644
382.99	0.159827	0.090485	0.056787	0.025553	0.004127
383.19	0.159748	0.090466	0.056461	0.025295	0.004333
383.41	0.159317	0.090683	0.056445	0.024913	0.004617
383.59	0.159261	0.090819	0.056774	0.024813	0.00449
383.8	0.159253	0.090979	0.056577	0.024863	0.004339
384	0.159811	0.091372	0.057025	0.025168	0.004667
384.19	0.159949	0.091306	0.056905	0.02525	0.004616
384.39	0.159811	0.091559	0.057085	0.024994	0.005037
384.61	0.159518	0.091512	0.056783	0.02485	0.005228
384.8	0.159344	0.091929	0.056641	0.025496	0.00574
385	0.158799	0.09165	0.056659	0.025208	0.005639
385.2	0.158975	0.091802	0.056485	0.025287	0.005624
385.4	0.157873	0.091554	0.056099	0.024647	0.005437
385.61	0.158085	0.091703	0.056389	0.024749	0.005625
385.81	0.157936	0.091456	0.056612	0.024493	0.005341
386	0.157414	0.091412	0.056557	0.024071	0.005057
386.2	0.157083	0.091284	0.056811	0.024095	0.004516
386.4	0.156658	0.090525	0.05616	0.023989	0.004432
386.59	0.156548	0.090042	0.055428	0.023304	0.004
386.81	0.156208	0.089875	0.055228	0.022671	0.003542
387.01	0.156134	0.089958	0.054863	0.022367	0.003477
387.2	0.156047	0.08945	0.054415	0.021476	0.002834
387.38	0.15617	0.089106	0.053658	0.021035	0.00218
387.6	0.156228	0.088826	0.053629	0.020903	0.001661
387.81	0.15664	0.08897	0.053358	0.021436	0.001375
387.99	0.156919	0.088758	0.053585	0.021459	0.001826
388.2	0.15763	0.088889	0.054032	0.021843	0.002067
388.4	0.157536	0.089382	0.054023	0.021956	0.002663
388.59	0.157842	0.089937	0.05386	0.022775	0.002936
388.79	0.158406	0.090028	0.054348	0.023308	0.003448
389.01	0.158278	0.089918	0.054394	0.023452	0.003715
389.19	0.158443	0.089932	0.054183	0.023737	0.004193
389.4	0.157623	0.089423	0.053999	0.023679	0.004151
389.6	0.15765	0.089061	0.054248	0.023472	0.003999
389.79	0.157205	0.08883	0.054189	0.023414	0.004393
389.99	0.15701	0.089217	0.054108	0.023177	0.004398
390.21	0.156887	0.089287	0.054221	0.022998	0.004559
390.4	0.156741	0.088794	0.054114	0.022551	0.004412
390.6	0.1569	0.088957	0.05401	0.022208	0.004023
390.8	0.15722	0.089275	0.054259	0.022409	0.004431
390.99	0.157357	0.088996	0.0542	0.022189	0.004221
391.21	0.157823	0.088969	0.054476	0.022888	0.00414
391.41	0.158243	0.089496	0.054705	0.023903	0.003995
391.6	0.157873	0.089636	0.054985	0.02436	0.003926
391.8	0.158081	0.089808	0.055018	0.024779	0.004207
392	0.157779	0.089617	0.055053	0.024098	0.004234
392.19	0.157853	0.089713	0.055566	0.024454	0.004259
392.41	0.157464	0.089955	0.055345	0.024223	0.003861
392.61	0.158063	0.090266	0.056026	0.025035	0.00449
392.8	0.157964	0.090119	0.056227	0.02512	0.004748
392.98	0.157405	0.089952	0.056166	0.025392	0.004853
393.2	0.156838	0.089179	0.055595	0.024942	0.004393
393.41	0.156704	0.089016	0.055301	0.024638	0.003906
393.59	0.156859	0.089198	0.055208	0.024592	0.004153
393.81	0.156508	0.0893	0.054947	0.024347	0.003696
394	0.156607	0.089443	0.054194	0.023945	0.002738
394.19	0.156663	0.089552	0.054055	0.023639	0.002963
394.4	0.156612	0.089257	0.05395	0.023428	0.002898
394.61	0.156684	0.089209	0.053496	0.022896	0.002709
394.79	0.156598	0.08935	0.053579	0.023015	0.003114
395	0.157099	0.089278	0.053258	0.023059	0.002747
395.2	0.157458	0.089544	0.053515	0.023859	0.003191
395.39	0.15735	0.089782	0.053103	0.023551	0.003254
395.59	0.156933	0.089616	0.052544	0.023143	0.003444
395.81	0.156862	0.089311	0.052396	0.022527	0.003668
396	0.157068	0.089097	0.052802	0.022374	0.00351
396.2	0.157318	0.088955	0.053198	0.022805	0.003376
396.4	0.158016	0.089371	0.053624	0.022971	0.00357
396.59	0.158308	0.08933	0.05399	0.023536	0.004168
396.79	0.158266	0.089316	0.054069	0.023329	0.003874
397.01	0.158287	0.089116	0.054024	0.023135	0.003139
397.2	0.158005	0.088753	0.05355	0.022575	0.002388
397.4	0.158072	0.088939	0.053479	0.022854	0.002346
397.6	0.157979	0.089068	0.053528	0.023131	0.002341
397.79	0.158169	0.089363	0.053702	0.023385	0.001919
398.01	0.157918	0.089399	0.053719	0.023305	0.001999
398.21	0.157644	0.08957	0.05399	0.022909	0.00216
398.4	0.157086	0.089451	0.054061	0.023125	0.002436
398.6	0.156524	0.089405	0.053583	0.022755	0.001834
398.8	0.156049	0.089293	0.05338	0.022937	0.002171
399.01	0.156466	0.089486	0.053456	0.02326	0.002247
399.19	0.156076	0.089886	0.053639	0.023898	0.002802
399.41	0.155453	0.089939	0.053477	0.023555	0.003055
399.6	0.154673	0.08968	0.053098	0.023284	0.003291
399.79	0.15482	0.089381	0.053305	0.022996	0.003722
[truncated: 401 more rows]

## Sheet: Fig 2c
Time, second	1000 nM	500 nM	250 nM	125 nM	62.5 nM
0	0.035889	0.015702	0.006743	0.004082	0.007167
0.2	0.044006	0.019109	0.00826	0.005155	0.007381
0.39	0.053256	0.023159	0.010364	0.006403	0.00739
0.59	0.063786	0.02837	0.012831	0.007808	0.007863
0.81	0.075446	0.034068	0.01515	0.009146	0.008648
1	0.087522	0.040431	0.018145	0.010827	0.009375
1.19	0.100583	0.047484	0.021272	0.012958	0.010649
1.39	0.113417	0.054579	0.024409	0.015302	0.011747
1.59	0.12598	0.061528	0.027593	0.017355	0.013178
1.79	0.138053	0.068656	0.030849	0.01934	0.014414
2	0.149149	0.075637	0.034223	0.021327	0.015909
2.2	0.15858	0.081963	0.037452	0.023113	0.017071
2.39	0.167135	0.087795	0.04047	0.025061	0.017808
2.61	0.175724	0.092629	0.043225	0.0268	0.018842
2.81	0.183634	0.097132	0.046386	0.028671	0.019968
3	0.191126	0.101964	0.048622	0.029941	0.020563
3.21	0.199141	0.106887	0.051393	0.03184	0.021777
3.39	0.206424	0.111544	0.054144	0.033549	0.02278
3.59	0.213478	0.115653	0.05683	0.035024	0.023846
3.81	0.219559	0.119366	0.058763	0.036492	0.024041
3.99	0.225103	0.122979	0.060902	0.037198	0.024148
4.2	0.230507	0.126112	0.063209	0.037986	0.024602
4.42	0.235885	0.12981	0.065661	0.038629	0.024955
4.6	0.241588	0.134256	0.067854	0.039532	0.026
4.79	0.247123	0.138035	0.070179	0.040576	0.026913
5.01	0.252134	0.142484	0.072727	0.041664	0.027969
5.21	0.257312	0.146257	0.074542	0.043069	0.029301
5.4	0.261583	0.149402	0.076207	0.044	0.029737
5.6	0.265932	0.152423	0.077953	0.044531	0.030393
5.8	0.270379	0.156091	0.079335	0.04546	0.030399
5.99	0.274793	0.159307	0.080822	0.046128	0.030645
6.19	0.278867	0.16245	0.08256	0.047351	0.030872
6.41	0.282946	0.165407	0.084193	0.048564	0.031372
6.6	0.287207	0.168126	0.085499	0.049453	0.031984
6.79	0.291252	0.17125	0.08729	0.05102	0.032702
7	0.295038	0.174451	0.088713	0.052036	0.033325
7.19	0.29953	0.177575	0.090452	0.053847	0.034214
7.39	0.303394	0.180539	0.092289	0.055457	0.034691
7.6	0.307315	0.183008	0.094036	0.057087	0.035151
7.8	0.310631	0.185901	0.095904	0.058563	0.035357
7.99	0.314383	0.188788	0.098096	0.059569	0.036242
8.19	0.318159	0.191287	0.099934	0.060379	0.036945
8.39	0.321975	0.194736	0.102099	0.061608	0.037938
8.6	0.325928	0.197997	0.10422	0.06312	0.038893
8.81	0.329615	0.200753	0.106657	0.064415	0.039924
9	0.332772	0.203489	0.108237	0.065017	0.040866
9.19	0.336022	0.206144	0.110283	0.06664	0.042023
9.41	0.338495	0.208197	0.111546	0.066997	0.04215
9.61	0.341769	0.210226	0.112772	0.067755	0.042599
9.8	0.344799	0.21281	0.113683	0.068645	0.043115
10	0.34756	0.214873	0.115108	0.068961	0.04368
10.2	0.350328	0.217166	0.116675	0.070072	0.044701
10.39	0.353368	0.219541	0.118201	0.07077	0.045201
10.61	0.356783	0.222283	0.119645	0.071458	0.045669
10.81	0.360157	0.224705	0.120825	0.072396	0.046241
11	0.363369	0.227098	0.122457	0.073777	0.046867
11.2	0.366692	0.229025	0.123726	0.075269	0.047234
11.4	0.369314	0.230928	0.124981	0.075974	0.047497
11.59	0.371784	0.232712	0.126154	0.076845	0.047755
11.81	0.374112	0.234693	0.127259	0.07744	0.048381
12.01	0.376828	0.235985	0.128323	0.077783	0.04859
12.2	0.379324	0.237703	0.129492	0.078477	0.048967
12.39	0.382022	0.239844	0.130962	0.079671	0.049298
12.61	0.384859	0.241314	0.132445	0.080616	0.049526
12.79	0.387191	0.243076	0.133893	0.081329	0.049937
13	0.389714	0.24502	0.135133	0.082009	0.050733
13.21	0.392115	0.247138	0.136707	0.083129	0.051831
13.4	0.393801	0.248283	0.137411	0.083621	0.051742
13.59	0.396244	0.249896	0.138475	0.084681	0.052116
13.79	0.397902	0.251974	0.139862	0.085324	0.052486
13.99	0.400044	0.254075	0.141394	0.085766	0.052867
14.2	0.402511	0.256233	0.142852	0.086629	0.053252
14.4	0.404833	0.258216	0.144103	0.087221	0.05292
14.6	0.406892	0.259894	0.144816	0.087757	0.052935
14.79	0.409069	0.261465	0.145437	0.088583	0.053004
14.99	0.41119	0.262646	0.146372	0.089575	0.05297
15.21	0.412995	0.263961	0.147255	0.090043	0.053047
15.4	0.414096	0.265152	0.147948	0.090106	0.053123
15.6	0.416253	0.26676	0.149056	0.091194	0.053631
15.8	0.418607	0.268523	0.149848	0.092085	0.054412
15.99	0.421303	0.270488	0.151655	0.093152	0.054859
16.21	0.423676	0.272409	0.152991	0.094044	0.055734
16.41	0.426014	0.274269	0.154094	0.094967	0.055915
16.6	0.428115	0.275891	0.155061	0.095588	0.056794
16.8	0.430219	0.277679	0.156418	0.096385	0.057574
17	0.432195	0.279353	0.157689	0.097095	0.05865
17.19	0.433802	0.280741	0.158587	0.098036	0.059013
17.41	0.435332	0.282149	0.159664	0.098835	0.059206
17.61	0.437305	0.283778	0.161016	0.099409	0.059799
17.8	0.439316	0.285848	0.162878	0.100206	0.060388
17.99	0.441263	0.287459	0.163716	0.10019	0.060705
18.21	0.442835	0.288682	0.164794	0.100709	0.060856
18.39	0.44426	0.289907	0.165322	0.101166	0.061022
18.61	0.445959	0.290922	0.166128	0.10171	0.06154
18.8	0.447627	0.291837	0.166843	0.102328	0.061528
19	0.449047	0.292696	0.167629	0.102868	0.061454
19.19	0.450423	0.293859	0.168424	0.103421	0.061772
19.41	0.452038	0.295032	0.169286	0.104114	0.062106
19.59	0.454718	0.297105	0.170522	0.105404	0.062907
19.8	0.456807	0.299106	0.171776	0.10657	0.063615
20	0.458781	0.301	0.173304	0.107439	0.064094
20.2	0.460814	0.302848	0.174045	0.108504	0.064712
20.39	0.46198	0.303886	0.174472	0.1091	0.064542
20.59	0.463259	0.305267	0.175078	0.109734	0.06503
20.8	0.465171	0.306839	0.17647	0.110772	0.065579
21	0.466231	0.308154	0.176771	0.111129	0.065858
21.2	0.467925	0.30924	0.17717	0.111431	0.066127
21.4	0.469086	0.310389	0.177773	0.11193	0.066365
21.59	0.470887	0.311511	0.178756	0.112521	0.067044
21.81	0.472636	0.31292	0.179418	0.113111	0.067406
22.01	0.474316	0.3143	0.180324	0.113089	0.068088
22.2	0.475844	0.315482	0.181429	0.11384	0.068881
22.4	0.47698	0.31632	0.18171	0.114067	0.069049
22.6	0.478754	0.317277	0.18278	0.114575	0.069593
22.79	0.479551	0.318072	0.183167	0.115353	0.069531
23.01	0.480953	0.319127	0.184143	0.115979	0.069976
23.21	0.482544	0.320202	0.184964	0.116584	0.070522
23.4	0.484351	0.321678	0.186501	0.117549	0.071451
23.6	0.485987	0.323476	0.187623	0.11873	0.072326
23.81	0.487309	0.324937	0.18917	0.119744	0.072729
23.99	0.488369	0.326026	0.189854	0.120096	0.072717
24.21	0.490086	0.327094	0.190837	0.121096	0.073066
24.41	0.491503	0.328042	0.191841	0.121914	0.073476
24.6	0.493124	0.329303	0.192657	0.12264	0.073789
24.79	0.494927	0.330383	0.19377	0.123143	0.074028
25.01	0.496404	0.331683	0.194415	0.123516	0.074336
25.21	0.498514	0.333372	0.195702	0.12462	0.074855
25.4	0.499736	0.334724	0.196695	0.125736	0.074924
25.6	0.501434	0.336119	0.198123	0.126321	0.07542
25.8	0.502802	0.338003	0.199304	0.126868	0.075729
25.99	0.504299	0.339844	0.200827	0.127416	0.076596
26.21	0.504954	0.340647	0.201175	0.127579	0.076741
26.41	0.505707	0.341694	0.201603	0.127587	0.076642
26.6	0.507009	0.343066	0.202762	0.128483	0.077338
26.8	0.508069	0.344274	0.203719	0.129011	0.077953
27	0.50913	0.345083	0.203986	0.129169	0.078576
27.19	0.510076	0.346149	0.204137	0.129445	0.078787
27.39	0.51148	0.347184	0.205005	0.13014	0.079602
27.61	0.512295	0.347868	0.205251	0.130578	0.07965
27.8	0.513331	0.347999	0.205772	0.130941	0.079837
28	0.514577	0.348418	0.205825	0.131409	0.080008
28.21	0.515902	0.348818	0.206387	0.132066	0.080561
28.39	0.517324	0.349568	0.207001	0.132996	0.081495
28.61	0.518422	0.349699	0.207222	0.133475	0.081335
28.81	0.519973	0.350601	0.208157	0.133983	0.08154
29	0.521608	0.352004	0.208976	0.134868	0.082368
29.2	0.523176	0.35326	0.210145	0.135832	0.082821
29.41	0.524046	0.353927	0.210659	0.136158	0.082488
29.59	0.525263	0.3551	0.211702	0.136785	0.082531
29.81	0.526708	0.356857	0.212748	0.137743	0.083359
30.01	0.527644	0.358244	0.21351	0.13847	0.08373
30.2	0.528337	0.359233	0.213736	0.138345	0.083646
30.4	0.52901	0.359738	0.214273	0.138127	0.083351
30.61	0.529785	0.360838	0.214998	0.138525	0.08373
30.79	0.531033	0.362124	0.215922	0.138816	0.083987
31	0.531566	0.36257	0.215903	0.139225	0.083944
31.22	0.533117	0.363612	0.216562	0.139412	0.084062
31.4	0.534228	0.364212	0.217285	0.139557	0.084357
31.59	0.535169	0.364868	0.217839	0.140127	0.084664
31.81	0.536146	0.365486	0.218203	0.140299	0.084874
32	0.5372	0.366631	0.218673	0.140649	0.085257
32.2	0.537968	0.367195	0.218878	0.1409	0.0858
32.39	0.539501	0.368275	0.219585	0.14171	0.086638
32.59	0.54072	0.368852	0.219979	0.142188	0.086685
32.79	0.542179	0.370136	0.22081	0.142406	0.087148
32.99	0.543544	0.37151	0.221793	0.143204	0.088392
33.21	0.544712	0.372765	0.222533	0.144066	0.088909
33.4	0.545959	0.373775	0.223128	0.144779	0.089028
33.59	0.547444	0.374984	0.22441	0.145882	0.089961
33.79	0.548561	0.376448	0.225316	0.146994	0.090743
33.99	0.549234	0.377222	0.225813	0.147384	0.090948
34.21	0.550264	0.377901	0.2263	0.147752	0.091323
34.41	0.550997	0.378212	0.227253	0.148299	0.091454
34.6	0.55188	0.379301	0.228516	0.148958	0.091743
34.8	0.55285	0.379857	0.229156	0.14936	0.091634
35.01	0.553885	0.380307	0.229396	0.149224	0.091564
35.19	0.554683	0.38089	0.229643	0.149132	0.091101
35.41	0.555263	0.381164	0.23032	0.149203	0.091089
35.61	0.556284	0.381981	0.23077	0.149644	0.091037
35.8	0.55678	0.382258	0.230884	0.149421	0.090743
36	0.558089	0.383105	0.231542	0.14994	0.091119
36.21	0.558759	0.383446	0.231565	0.149715	0.090914
36.39	0.559686	0.384031	0.231788	0.149502	0.090437
36.61	0.560373	0.384481	0.232289	0.149723	0.090525
36.8	0.561079	0.385541	0.232832	0.149843	0.090591
37	0.562041	0.386611	0.233958	0.150441	0.091102
37.19	0.562893	0.387665	0.234469	0.150778	0.091352
37.41	0.56393	0.388492	0.235814	0.151532	0.091802
37.6	0.565114	0.389561	0.237209	0.152254	0.092662
37.8	0.565891	0.390439	0.237808	0.153017	0.093112
37.99	0.567085	0.39133	0.238924	0.154064	0.094109
38.19	0.568248	0.392216	0.24016	0.155077	0.094753
38.39	0.56929	0.393232	0.241563	0.15608	0.095437
38.59	0.570584	0.394661	0.242217	0.156855	0.095908
38.8	0.572029	0.395845	0.24266	0.15773	0.096492
39	0.573152	0.39685	0.243586	0.158462	0.0969
39.19	0.573836	0.397681	0.244865	0.159289	0.097482
39.39	0.57475	0.398629	0.245593	0.15992	0.098328
39.59	0.575643	0.399514	0.245881	0.160592	0.098677
39.8	0.576667	0.400192	0.246552	0.161236	0.099154
40.01	0.577706	0.400959	0.247098	0.161417	0.099372
40.2	0.577996	0.401535	0.247138	0.16119	0.099078
40.4	0.578953	0.402287	0.247577	0.161481	0.098916
40.61	0.579412	0.402787	0.247899	0.161816	0.099145
40.79	0.580074	0.403591	0.248314	0.162014	0.099198
41.01	0.581259	0.404576	0.249291	0.162454	0.099604
41.2	0.582124	0.405254	0.249643	0.162719	0.099777
41.4	0.583094	0.405811	0.250057	0.163002	0.099993
41.61	0.584715	0.406956	0.25046	0.163562	0.100543
41.81	0.585546	0.407372	0.250247	0.164138	0.100239
42	0.58659	0.40821	0.250509	0.164613	0.100593
42.21	0.587897	0.409209	0.251154	0.165281	0.100797
42.4	0.589043	0.410418	0.251339	0.165746	0.101417
42.59	0.590033	0.411351	0.251529	0.165939	0.101235
42.81	0.591411	0.412221	0.252553	0.166365	0.101912
43.01	0.59213	0.412661	0.253432	0.166734	0.102373
43.2	0.592737	0.413289	0.253945	0.167055	0.102747
43.41	0.59329	0.41374	0.253878	0.167321	0.102809
43.59	0.593926	0.413916	0.254302	0.167043	0.103051
43.79	0.594667	0.415086	0.255193	0.167358	0.103461
43.99	0.595236	0.415934	0.255687	0.167357	0.103794
44.21	0.595636	0.416852	0.256426	0.167797	0.103998
44.4	0.596287	0.417508	0.256853	0.167936	0.104203
44.6	0.596592	0.418135	0.257696	0.168284	0.104581
44.79	0.597549	0.418907	0.258947	0.168512	0.104744
44.99	0.598884	0.419952	0.260091	0.169181	0.105181
45.19	0.599782	0.420545	0.260528	0.169405	0.105208
45.4	0.60103	0.42151	0.261162	0.169888	0.105574
45.61	0.602225	0.422744	0.262106	0.170787	0.106103
45.79	0.602563	0.422948	0.261961	0.170577	0.105781
45.99	0.603422	0.423855	0.26245	0.171017	0.106782
46.21	0.60486	0.424929	0.263395	0.171895	0.107647
46.39	0.605932	0.425471	0.263906	0.17214	0.107727
46.61	0.607174	0.426025	0.264773	0.1727	0.107739
46.82	0.608597	0.426486	0.265442	0.17331	0.108331
46.99	0.609301	0.426528	0.265688	0.173909	0.108486
47.21	0.609972	0.426927	0.265719	0.174029	0.108755
47.41	0.610645	0.427167	0.265952	0.174058	0.108907
47.6	0.6109	0.427599	0.266117	0.173948	0.109
47.81	0.611758	0.428745	0.266386	0.17503	0.109209
48	0.611841	0.428933	0.26629	0.175079	0.109493
48.19	0.611743	0.429408	0.266502	0.175518	0.109514
48.41	0.611717	0.430102	0.26667	0.175775	0.109518
48.61	0.612149	0.430847	0.267457	0.176127	0.109539
48.8	0.612972	0.431282	0.268008	0.176461	0.109028
49.02	0.613354	0.431677	0.267938	0.17659	0.109133
49.19	0.613825	0.431754	0.267829	0.176597	0.109056
49.39	0.614681	0.432387	0.267977	0.176717	0.109414
49.61	0.615217	0.432985	0.268524	0.176949	0.109992
49.8	0.615368	0.433352	0.268079	0.176617	0.109694
50	0.616101	0.434268	0.268903	0.176891	0.109944
50.2	0.61711	0.434573	0.26958	0.177133	0.109869
50.39	0.618183	0.43533	0.270208	0.177152	0.109255
50.59	0.61917	0.4361	0.270737	0.177455	0.109606
50.79	0.620265	0.436737	0.271583	0.177851	0.109703
51	0.621507	0.437709	0.272492	0.178824	0.110452
51.2	0.622563	0.438676	0.273125	0.179117	0.111231
51.39	0.623666	0.439437	0.273718	0.17961	0.11193
51.59	0.624603	0.440224	0.274702	0.180653	0.11265
51.79	0.625998	0.441312	0.275714	0.18161	0.113685
51.99	0.626308	0.441928	0.276188	0.182187	0.114497
52.2	0.62697	0.442523	0.276703	0.183114	0.114669
52.4	0.627877	0.443475	0.277762	0.184132	0.115093
52.59	0.629269	0.443517	0.278154	0.184436	0.115034
52.79	0.629941	0.443831	0.278592	0.184777	0.115089
53.01	0.630111	0.444067	0.278338	0.184528	0.115291
53.2	0.631071	0.444711	0.27875	0.185327	0.115701
53.41	0.631602	0.445556	0.279011	0.185357	0.116035
53.6	0.631994	0.446121	0.279657	0.185835	0.116179
53.79	0.632092	0.446407	0.279341	0.185682	0.1157
54.01	0.632548	0.446471	0.279747	0.185695	0.115951
54.21	0.633139	0.446855	0.279941	0.186204	0.116386
54.4	0.633282	0.447473	0.280126	0.186314	0.116341
54.62	0.633376	0.44783	0.279916	0.186542	0.116406
54.8	0.633796	0.448353	0.280043	0.186693	0.11638
54.99	0.634534	0.449111	0.280291	0.187207	0.117258
55.21	0.635067	0.449584	0.280482	0.187065	0.11757
55.41	0.635933	0.449881	0.280962	0.187041	0.117858
55.6	0.636609	0.450283	0.281597	0.187471	0.117813
55.8	0.63743	0.451127	0.281903	0.187829	0.118083
56	0.637798	0.4511	0.282124	0.188045	0.117667
56.19	0.63894	0.45159	0.283097	0.188651	0.117744
56.41	0.640071	0.452509	0.283845	0.189078	0.117914
56.6	0.641163	0.452973	0.284145	0.188744	0.11786
56.8	0.64209	0.454	0.284775	0.188818	0.11795
56.99	0.643017	0.454899	0.285403	0.189405	0.118174
57.19	0.644465	0.456045	0.286397	0.190515	0.118964
57.39	0.645457	0.457011	0.287277	0.190992	0.119653
57.6	0.646414	0.45769	0.287708	0.191668	0.120098
57.8	0.647158	0.458192	0.287912	0.192671	0.120644
58	0.64762	0.458977	0.288356	0.193119	0.121302
58.19	0.648078	0.459755	0.289265	0.193639	0.121824
58.39	0.647783	0.459931	0.289022	0.193624	0.121627
58.61	0.648102	0.46058	0.288678	0.193735	0.121307
58.8	0.648586	0.461028	0.289303	0.194024	0.121753
59.01	0.64922	0.46157	0.289919	0.194409	0.122226
59.2	0.649786	0.461705	0.290634	0.19427	0.121943
59.39	0.650358	0.46213	0.291172	0.194467	0.122072
59.59	0.650745	0.462764	0.29188	0.195186	0.122304
60.01	0.65174	0.463599	0.292696	0.195993	0.122446
60.21	0.6522	0.463597	0.293393	0.195845	0.12227
60.42	0.652609	0.464237	0.293827	0.196164	0.122515
60.6	0.653063	0.464305	0.293827	0.19594	0.122081
60.82	0.654112	0.464811	0.294459	0.19617	0.122241
61.02	0.654618	0.464779	0.294734	0.19623	0.121793
61.21	0.655417	0.465404	0.295008	0.196704	0.122216
61.41	0.656131	0.465942	0.295304	0.197138	0.122448
61.62	0.656782	0.466661	0.295191	0.197497	0.12243
61.8	0.657538	0.467416	0.295238	0.198033	0.122751
62.02	0.658333	0.468147	0.295551	0.198567	0.123126
62.21	0.658665	0.468797	0.295775	0.198519	0.123488
62.4	0.659235	0.469052	0.296172	0.198809	0.123826
62.62	0.659547	0.469266	0.295679	0.198689	0.123385
62.82	0.66018	0.470043	0.296273	0.199147	0.123841
63.01	0.660823	0.470777	0.297049	0.199642	0.124559
63.22	0.661559	0.471315	0.297503	0.200146	0.124766
63.4	0.662834	0.471996	0.298548	0.20094	0.125358
63.6	0.66339	0.472395	0.298969	0.201468	0.125795
63.82	0.66427	0.473199	0.299766	0.202297	0.126299
64	0.664984	0.473666	0.300133	0.202486	0.12634
64.21	0.664746	0.47368	0.300043	0.202279	0.126277
64.41	0.665405	0.474271	0.300236	0.202984	0.126256
64.6	0.666117	0.474562	0.300449	0.20328	0.126378
64.8	0.666364	0.474861	0.300641	0.203552	0.12658
65	0.666404	0.475066	0.300513	0.203373	0.126245
65.21	0.666874	0.475636	0.300509	0.203556	0.126605
65.42	0.667092	0.476237	0.300504	0.203591	0.126335
65.61	0.667119	0.476435	0.300086	0.203452	0.125779
65.81	0.667863	0.477295	0.301065	0.203858	0.126131
66.02	0.668541	0.478028	0.301862	0.204348	0.126488
66.2	0.668823	0.478632	0.302386	0.204473	0.126563
66.41	0.669365	0.479229	0.303147	0.204825	0.126633
66.63	0.669531	0.479688	0.303526	0.205054	0.126862
66.8	0.670126	0.480478	0.304376	0.205653	0.127746
67.02	0.671122	0.480943	0.304936	0.205987	0.12796
67.22	0.672292	0.481615	0.305797	0.206535	0.128456
67.41	0.673074	0.481918	0.306384	0.206716	0.128933
67.62	0.673603	0.482399	0.306916	0.206955	0.129134
67.81	0.674204	0.482913	0.30773	0.207078	0.129571
68	0.674807	0.48324	0.307785	0.206948	0.12986
68.22	0.675428	0.483782	0.307939	0.207358	0.130467
68.42	0.676464	0.484088	0.30829	0.207709	0.131026
68.61	0.676723	0.484156	0.308142	0.207462	0.131386
68.82	0.676819	0.484311	0.307928	0.207283	0.131377
69	0.67777	0.485087	0.308299	0.207891	0.131584
69.2	0.67801	0.485257	0.308582	0.207934	0.131725
69.42	0.67821	0.485532	0.308317	0.207676	0.131048
69.6	0.678488	0.48602	0.308735	0.208029	0.13103
69.81	0.680044	0.487051	0.310043	0.208636	0.131387
70.01	0.680483	0.487283	0.310295	0.208887	0.131275
70.2	0.680334	0.487754	0.31045	0.208624	0.130666
70.4	0.681067	0.488085	0.311002	0.209298	0.130938
70.6	0.681539	0.488514	0.311213	0.20965	0.131017
70.81	0.682658	0.489311	0.311476	0.209966	0.131463
71.01	0.683506	0.490314	0.311949	0.210845	0.131486
71.2	0.684164	0.491304	0.312809	0.211369	0.131569
71.4	0.684402	0.491728	0.313412	0.211416	0.131643
71.6	0.685314	0.492623	0.314344	0.212267	0.132098
71.8	0.68583	0.49288	0.314525	0.212477	0.132248
72.01	0.686284	0.493489	0.314824	0.212887	0.13258
72.23	0.68678	0.493912	0.31541	0.213164	0.133147
72.4	0.687482	0.494204	0.315794	0.213864	0.13355
72.6	0.688036	0.494938	0.315985	0.214307	0.134087
72.82	0.688281	0.495114	0.316058	0.214581	0.134127
73.01	0.689053	0.495642	0.316873	0.215219	0.134618
73.22	0.689129	0.495591	0.316749	0.214627	0.134431
73.41	0.689483	0.495693	0.316513	0.214321	0.134394
73.6	0.69053	0.496385	0.317058	0.214531	0.13497
73.82	0.690883	0.496399	0.31711	0.214171	0.134655
74.02	0.690639	0.496302	0.316657	0.2137	0.134561
74.21	0.691162	0.496712	0.316891	0.21355	0.134942
74.43	0.691664	0.497227	0.317097	0.213522	0.135688
74.61	0.692203	0.497951	0.317049	0.213485	0.135805
74.8	0.692975	0.498812	0.317411	0.214206	0.136259
75.02	0.693468	0.499873	0.318168	0.215142	0.136358
75.22	0.693946	0.500475	0.318934	0.215487	0.136871
75.41	0.693814	0.500551	0.319201	0.215596	0.137271
75.63	0.694338	0.50153	0.319704	0.21646	0.137689
75.8	0.694092	0.501609	0.319527	0.216476	0.137496
76	0.694039	0.501619	0.319666	0.216366	0.137445
76.22	0.694194	0.501676	0.319991	0.216485	0.13793
76.41	0.694565	0.502046	0.320456	0.217264	0.138194
76.61	0.694834	0.502296	0.320577	0.217064	0.138103
76.8	0.695399	0.502367	0.320802	0.217159	0.138115
77	0.696584	0.502583	0.321524	0.21744	0.138516
77.2	0.697401	0.502827	0.321537	0.217723	0.138895
77.4	0.69822	0.503042	0.322293	0.21785	0.139249
77.61	0.699518	0.503715	0.32277	0.218298	0.139735
77.81	0.700065	0.503755	0.32274	0.218267	0.139623
78	0.700782	0.503623	0.322771	0.217932	0.13961
78.2	0.701623	0.50408	0.32365	0.218152	0.139931
78.42	0.702405	0.504923	0.324291	0.218527	0.140013
78.61	0.703751	0.505566	0.324997	0.219336	0.139841
78.81	0.704382	0.506098	0.325615	0.22049	0.140043
79.01	0.705245	0.506787	0.326113	0.221252	0.140307
79.2	0.705719	0.507115	0.326771	0.221725	0.14056
79.42	0.706171	0.507571	0.32693	0.221571	0.140661
79.62	0.706868	0.508703	0.327388	0.222002	0.14088
79.81	0.706791	0.508716	0.327042	0.222332	0.140582
80.01	0.706877	0.509067	0.326991	0.222702	0.140731
80.21	0.706759	0.509551	0.327291	0.22282	0.14113
80.4	0.707266	0.510485	0.328098	0.223625	0.141393
80.62	0.707353	0.510801	0.328232	0.223537	0.141324
80.82	0.708447	0.511814	0.329063	0.224335	0.142119
81.01	0.708842	0.511954	0.329471	0.224638	0.142424
81.21	0.708817	0.51213	0.329786	0.224643	0.142602
81.41	0.709149	0.512816	0.330559	0.224564	0.14253
81.6	0.709496	0.513264	0.330159	0.224903	0.142609
81.82	0.709483	0.513156	0.330279	0.224664	0.142503
82.01	0.709276	0.51357	0.330581	0.224755	0.14216
82.21	0.710137	0.514745	0.331504	0.225418	0.142616
82.41	0.711004	0.515292	0.332025	0.225582	0.142605
82.6	0.711276	0.514982	0.332085	0.225357	0.142282
82.8	0.712064	0.515572	0.332849	0.225559	0.14291
83.02	0.71308	0.51602	0.333396	0.225691	0.143149
83.21	0.71385	0.516617	0.333844	0.225714	0.143564
83.41	0.71494	0.517399	0.334147	0.225733	0.143996
83.6	0.71552	0.517901	0.334356	0.226397	0.144302
83.8	0.716486	0.518726	0.334716	0.227076	0.145029
84.02	0.717103	0.519145	0.335006	0.227369	0.145469
84.21	0.717741	0.519549	0.335324	0.227358	0.145701
84.41	0.718698	0.520079	0.336167	0.228227	0.146118
84.61	0.719267	0.520619	0.336415	0.228353	0.146431
84.8	0.720036	0.521052	0.336778	0.22896	0.146556
85	0.720245	0.520815	0.336616	0.22896	0.146387
85.22	0.720366	0.520821	0.336775	0.229087	0.146245
85.41	0.720536	0.521844	0.337227	0.229657	0.146376
85.61	0.720372	0.521749	0.33703	0.229898	0.146113
85.81	0.720504	0.522221	0.337608	0.230524	0.145987
86	0.720663	0.522754	0.337891	0.230854	0.145849
86.22	0.721053	0.523169	0.33835	0.231184	0.146179
86.42	0.721336	0.523091	0.338974	0.231389	0.146156
86.61	0.721375	0.523161	0.339032	0.231285	0.146553
86.81	0.722264	0.523963	0.339968	0.23164	0.147321
87.01	0.723256	0.524331	0.340187	0.23206	0.147479
87.2	0.724374	0.52506	0.340436	0.232428	0.147961
87.42	0.72477	0.525388	0.340467	0.232519	0.148341
87.61	0.725498	0.52578	0.340222	0.232545	0.149055
87.81	0.726171	0.526816	0.34073	0.232719	0.14988
88.01	0.726427	0.526687	0.340662	0.232887	0.150009
88.2	0.726831	0.527143	0.340469	0.232732	0.150113
88.4	0.726845	0.52719	0.340264	0.232828	0.150256
88.62	0.726647	0.527783	0.340191	0.232178	0.149988
88.81	0.726646	0.527539	0.340249	0.232266	0.14941
89.01	0.72691	0.527917	0.340536	0.232522	0.149631
89.2	0.72703	0.528297	0.341085	0.232643	0.149595
89.4	0.727024	0.52895	0.341512	0.232831	0.149206
89.6	0.72731	0.529235	0.342076	0.233295	0.148746
89.81	0.727679	0.530158	0.342622	0.234249	0.148927
90.01	0.727713	0.530298	0.342737	0.234713	0.149076
90.2	0.728111	0.530738	0.342939	0.235431	0.149235
90.4	0.728784	0.531154	0.343217	0.235751	0.149411
90.6	0.729653	0.531724	0.343303	0.235975	0.150139
90.82	0.730945	0.531899	0.343796	0.23654	0.150593
91.01	0.732005	0.532258	0.344088	0.236674	0.150984
91.21	0.732301	0.532678	0.344473	0.236892	0.151483
91.41	0.732479	0.532801	0.34447	0.236564	0.151714
91.6	0.733096	0.533205	0.34465	0.236598	0.151992
91.8	0.733109	0.533301	0.344726	0.23676	0.152054
92.02	0.733187	0.532706	0.344418	0.236392	0.151773
92.21	0.733376	0.533538	0.344817	0.236665	0.151992
92.41	0.732902	0.53343	0.344861	0.236128	0.151856
92.61	0.733234	0.53379	0.345378	0.236044	0.151808
92.8	0.733646	0.534075	0.345646	0.236328	0.151877
93.02	0.734304	0.53493	0.346554	0.237012	0.152378
93.22	0.734974	0.535614	0.3472	0.237507	0.152159
93.41	0.735385	0.536117	0.347652	0.237818	0.152036
93.61	0.736204	0.536986	0.348369	0.238649	0.151994
93.82	0.736948	0.537965	0.348795	0.239227	0.152403
94	0.737476	0.53843	0.348805	0.239385	0.152336
94.22	0.738182	0.538971	0.348875	0.239317	0.152552
94.41	0.73888	0.539413	0.349101	0.239148	0.15277
94.61	0.739479	0.539739	0.34959	0.239267	0.153014
94.8	0.740052	0.539859	0.350013	0.239379	0.152915
95.02	0.740345	0.540217	0.350237	0.239255	0.152714
95.2	0.740483	0.540625	0.350455	0.239376	0.1529
95.41	0.740619	0.540369	0.349989	0.238764	0.152814
95.61	0.740445	0.539851	0.349908	0.238786	0.152522
95.81	0.740962	0.539398	0.350078	0.238821	0.152922
96	0.741173	0.539226	0.350441	0.238781	0.153053
96.2	0.74131	0.539825	0.35088	0.239178	0.153781
96.42	0.74106	0.539114	0.350374	0.238857	0.153897
96.61	0.741686	0.539202	0.350514	0.239694	0.154639
96.81	0.742103	0.539656	0.350658	0.23997	0.155073
97.01	0.742784	0.540256	0.35158	0.240766	0.155814
97.2	0.743291	0.540878	0.352297	0.241358	0.155975
97.4	0.744142	0.541564	0.352974	0.241952	0.156845
97.62	0.745064	0.542524	0.35345	0.242218	0.157386
97.81	0.74614	0.5435	0.354239	0.242369	0.158335
98.01	0.746646	0.544121	0.35475	0.242725	0.158707
98.21	0.746944	0.544332	0.354954	0.242901	0.158674
98.4	0.747584	0.545117	0.355468	0.243031	0.158602
98.62	0.748319	0.546036	0.355776	0.243596	0.158493
98.81	0.749194	0.546857	0.356328	0.244188	0.158549
99.01	0.749352	0.54701	0.35632	0.24459	0.158628
99.21	0.749653	0.54751	0.356679	0.244782	0.15843
99.42	0.749696	0.547495	0.357017	0.245255	0.158215
99.6	0.750259	0.547552	0.357511	0.245339	0.157691
99.82	0.750494	0.547416	0.357741	0.245596	0.157609
100.01	0.750553	0.547816	0.357895	0.245739	0.157614
100.21	0.750638	0.547965	0.357591	0.246176	0.15794
100.41	0.750621	0.547448	0.357553	0.246517	0.157702
100.6	0.750878	0.547462	0.357871	0.246554	0.157668
100.8	0.751005	0.547702	0.358004	0.24601	0.157359
101.02	0.751002	0.547811	0.358381	0.245747	0.157318
101.21	0.751153	0.548102	0.358811	0.245807	0.157574
101.41	0.751663	0.548391	0.359347	0.245899	0.158479
101.6	0.752319	0.548789	0.359978	0.245584	0.159022
101.8	0.752862	0.548857	0.360329	0.245645	0.159246
102.01	0.753306	0.549431	0.360497	0.246016	0.159298
102.21	0.753543	0.550016	0.360569	0.246081	0.159239
102.41	0.754204	0.550704	0.36081	0.246411	0.159628
102.61	0.75482	0.551395	0.36101	0.246846	0.159925
102.8	0.75525	0.551519	0.361236	0.246786	0.160014
103	0.755495	0.551431	0.36107	0.247087	0.160111
103.22	0.756014	0.552211	0.361173	0.247334	0.160023
103.41	0.756536	0.552478	0.360949	0.247667	0.160154
103.61	0.757024	0.552629	0.360605	0.247563	0.160267
103.82	0.756986	0.55231	0.360732	0.248197	0.16037
104	0.757514	0.553067	0.360618	0.248905	0.160701
104.22	0.757744	0.553052	0.360679	0.249308	0.160567
104.42	0.757938	0.553014	0.361062	0.249726	0.160284
104.61	0.75835	0.553516	0.361534	0.250238	0.160627
104.81	0.758824	0.553923	0.362009	0.250227	0.160728
105.02	0.759365	0.554336	0.362792	0.250487	0.161129
105.2	0.760285	0.555266	0.363618	0.251157	0.161362
105.42	0.761217	0.555904	0.364398	0.251962	0.161958
105.62	0.762129	0.556688	0.364925	0.252371	0.162172
105.81	0.762836	0.557731	0.36537	0.252793	0.162319
106.01	0.763441	0.558751	0.365953	0.253301	0.162127
106.22	0.763434	0.559373	0.366468	0.253383	0.162268
106.4	0.763502	0.559486	0.366801	0.253203	0.162151
106.62	0.76372	0.559758	0.366991	0.252657	0.162308
106.81	0.763821	0.55982	0.366863	0.252085	0.162249
107.01	0.764357	0.560381	0.367454	0.252757	0.162612
107.2	0.764421	0.560815	0.367325	0.252736	0.162637
107.42	0.764476	0.56057	0.366665	0.252128	0.162554
107.61	0.764432	0.560371	0.366632	0.252073	0.16301
107.81	0.764253	0.560362	0.366992	0.2522	0.16322
108	0.764315	0.561038	0.36681	0.252345	0.163476
108.2	0.764729	0.56117	0.367076	0.252515	0.163836
108.42	0.765432	0.561302	0.366929	0.252755	0.164117
108.6	0.765879	0.561427	0.367005	0.252647	0.164456
108.82	0.76662	0.561611	0.367431	0.252468	0.16451
109.01	0.767107	0.561745	0.367373	0.252438	0.164449
109.2	0.76748	0.561972	0.367348	0.25247	0.164289
109.4	0.768145	0.562129	0.367415	0.252659	0.164662
109.6	0.768568	0.562543	0.367871	0.253056	0.164991
109.81	0.768801	0.562974	0.368285	0.253734	0.165366
110.02	0.76936	0.563062	0.369161	0.254422	0.165381
110.21	0.76952	0.56317	0.369685	0.254806	0.16562
110.41	0.769952	0.563383	0.370394	0.255413	0.165708
110.62	0.770409	0.563859	0.370651	0.25574	0.166026
110.8	0.770584	0.563964	0.370797	0.255993	0.165644
111.02	0.770959	0.564499	0.371388	0.256701	0.165787
111.23	0.77101	0.564508	0.371295	0.256869	0.165876
111.4	0.77139	0.564798	0.371185	0.257163	0.166049
111.61	0.772127	0.565212	0.371876	0.257669	0.166648
111.82	0.772098	0.565792	0.371949	0.257867	0.166577
112.01	0.772657	0.566654	0.372265	0.258217	0.16671
112.22	0.773332	0.567011	0.372477	0.258047	0.166586
112.4	0.773223	0.566758	0.372328	0.257477	0.166257
112.6	0.773159	0.566791	0.372145	0.257205	0.166242
112.82	0.773627	0.567278	0.372789	0.257214	0.166163
113	0.773242	0.567152	0.372517	0.256705	0.165823
113.21	0.773069	0.567542	0.372816	0.256721	0.165858
113.42	0.773344	0.567778	0.373276	0.25661	0.166287
113.6	0.773462	0.568205	0.373658	0.257021	0.166545
113.8	0.773729	0.568651	0.374032	0.257684	0.166831
114.02	0.774676	0.569055	0.374991	0.258266	0.167086
114.2	0.774992	0.569673	0.375502	0.258792	0.166895
114.41	0.775464	0.57039	0.376104	0.259418	0.167162
114.61	0.775615	0.570479	0.376228	0.259409	0.166782
114.8	0.77562	0.570302	0.376124	0.259591	0.166542
115	0.775943	0.570955	0.376319	0.260355	0.167094
115.2	0.776614	0.571467	0.376669	0.261065	0.167263
115.41	0.777038	0.572023	0.376802	0.261446	0.167371
115.62	0.777615	0.572042	0.377137	0.261373	0.167891
115.81	0.777872	0.57258	0.377119	0.261412	0.168085
116.01	0.778745	0.573248	0.377945	0.26172	0.168765
116.22	0.779147	0.573162	0.377714	0.261344	0.168963
116.4	0.779283	0.572801	0.377431	0.261141	0.169183
116.61	0.779895	0.573119	0.377731	0.261458	0.169635
116.83	0.78017	0.573189	0.377825	0.261301	0.169823
117	0.780399	0.573187	0.377688	0.261132	0.169633
117.2	0.780582	0.573209	0.377603	0.26112	0.169865
117.42	0.781155	0.573064	0.37759	0.260552	0.170204
117.61	0.782051	0.573599	0.37756	0.26117	0.170592
117.82	0.782781	0.574073	0.37807	0.261953	0.170805
118.01	0.78336	0.574608	0.378731	0.262366	0.170989
118.2	0.784192	0.575652	0.379733	0.263041	0.171495
118.42	0.785225	0.576089	0.380367	0.263717	0.171857
118.62	0.786013	0.576737	0.381492	0.264221	0.172375
118.81	0.785885	0.577148	0.3816	0.264757	0.17261
119.02	0.786297	0.577522	0.381907	0.264975	0.172511
119.2	0.786138	0.578093	0.382296	0.265181	0.172344
119.4	0.786223	0.578168	0.382416	0.265572	0.17267
119.62	0.786846	0.578713	0.383097	0.266115	0.173268
119.8	0.787133	0.579486	0.383326	0.266337	0.173236
120.01	0.787579	0.580168	0.384252	0.267078	0.173757
120.23	0.787139	0.579845	0.383903	0.266782	0.173409
120.4	0.787123	0.579774	0.383767	0.266751	0.173612
120.6	0.787529	0.580189	0.383906	0.267236	0.173768
120.82	0.787276	0.580097	0.383407	0.26667	0.173428
121.01	0.787145	0.58019	0.383058	0.266127	0.172949
121.21	0.786733	0.57979	0.382212	0.265574	0.172969
121.4	0.786799	0.580043	0.382076	0.265009	0.172834
121.6	0.787342	0.580885	0.382566	0.265398	0.173195
121.8	0.787623	0.581052	0.383112	0.265036	0.172809
122	0.787852	0.581467	0.383046	0.264515	0.173051
122.21	0.78917	0.58217	0.383093	0.264491	0.173341
122.41	0.7901	0.582673	0.383434	0.265004	0.173431
122.6	0.79038	0.583341	0.383926	0.265113	0.173726
122.8	0.790298	0.582953	0.383366	0.264965	0.172918
123.02	0.790954	0.583274	0.383085	0.264715	0.172531
123.21	0.791229	0.584052	0.383451	0.265547	0.173229
123.42	0.791725	0.584398	0.383545	0.26615	0.173381
123.61	0.792603	0.585343	0.384324	0.266811	0.173795
123.8	0.792614	0.585587	0.384356	0.266958	0.173991
124.02	0.792959	0.585823	0.384686	0.26757	0.174425
124.22	0.792996	0.58574	0.384782	0.267756	0.174251
124.41	0.793375	0.585996	0.385015	0.268374	0.174912
124.63	0.793607	0.586178	0.385177	0.268651	0.174822
124.8	0.792957	0.586004	0.385339	0.268397	0.174278
125	0.792993	0.586287	0.385447	0.268378	0.174039
125.22	0.792722	0.585863	0.385276	0.268513	0.173947
125.41	0.793418	0.586292	0.386067	0.26872	0.173931
125.61	0.79416	0.586641	0.386593	0.269092	0.174209
125.81	0.794358	0.586508	0.386605	0.268927	0.173821
126	0.794279	0.587069	0.386761	0.269265	0.1741
126.2	0.794885	0.587324	0.386993	0.269542	0.174257
126.42	0.795182	0.587587	0.387842	0.26988	0.174549
126.61	0.795769	0.587517	0.387674	0.269591	0.17439
126.81	0.796694	0.588008	0.388271	0.269617	0.174887
127	0.797085	0.588606	0.388477	0.269378	0.17504
127.2	0.796995	0.588265	0.388322	0.269447	0.175481
127.4	0.796928	0.588062	0.388059	0.268974	0.175606
127.6	0.796991	0.588262	0.388761	0.268998	0.176062
127.81	0.79669	0.588173	0.388829	0.26868	0.176003
128.01	0.797134	0.58811	0.388798	0.268662	0.175997
128.2	0.797194	0.587956	0.389195	0.268588	0.176103
128.4	0.797362	0.587822	0.388905	0.268555	0.176215
128.62	0.798041	0.58833	0.389155	0.268739	0.176153
128.81	0.798914	0.589366	0.389715	0.269528	0.176452
129.01	0.799845	0.590409	0.390171	0.269865	0.176735
129.21	0.800592	0.590728	0.390384	0.270155	0.177294
129.4	0.802131	0.591634	0.390976	0.270628	0.177976
129.62	0.802515	0.592414	0.391288	0.271496	0.178155
129.82	0.802495	0.592977	0.391486	0.272018	0.17842
130.01	0.802679	0.59344	0.392017	0.272301	0.178925
130.21	0.803239	0.593689	0.392028	0.272616	0.178875
130.41	0.803534	0.593844	0.392099	0.272813	0.178992
130.6	0.804462	0.594104	0.392071	0.273095	0.179135
130.82	0.804228	0.59471	0.392737	0.273151	0.17921
131.02	0.80376	0.594354	0.39216	0.273278	0.178561
131.21	0.80335	0.593762	0.391508	0.273322	0.178413
131.41	0.803313	0.594248	0.391824	0.273748	0.178633
131.6	0.802702	0.594234	0.392108	0.273554	0.178082
131.8	0.802533	0.594096	0.391951	0.273674	0.177959
132.02	0.802776	0.594178	0.39189	0.274024	0.178236
132.22	0.802566	0.594148	0.391907	0.274366	0.178582
132.41	0.803304	0.594742	0.39211	0.274876	0.178762
132.61	0.803745	0.595623	0.392738	0.275223	0.179159
132.8	0.804223	0.596277	0.393072	0.275689	0.179541
133	0.804624	0.596599	0.393803	0.275411	0.179552
133.22	0.80552	0.596745	0.393971	0.275642	0.179904
133.41	0.8058	0.596643	0.39406	0.275517	0.179883
133.61	0.8059	0.596708	0.394456	0.27591	0.17981
133.8	0.806419	0.597109	0.394854	0.276164	0.18043
134	0.806606	0.597106	0.395252	0.275866	0.180336
134.2	0.807001	0.59723	0.395484	0.2759	0.180286
134.41	0.807578	0.597463	0.395788	0.276053	0.180304
134.61	0.808335	0.597858	0.396138	0.276284	0.180265
134.81	0.808284	0.598261	0.396312	0.276009	0.179848
135	0.808698	0.598242	0.396103	0.275976	0.179901
135.2	0.809053	0.59836	0.396113	0.276107	0.18015
135.42	0.809386	0.598786	0.396565	0.276458	0.180225
135.61	0.809645	0.599115	0.396819	0.276448	0.180242
135.81	0.810341	0.599834	0.397218	0.277279	0.180849
136.01	0.810919	0.60055	0.397189	0.277488	0.181501
136.22	0.811093	0.600871	0.397117	0.278086	0.181689
136.42	0.811302	0.60118	0.397357	0.278373	0.181865
136.62	0.810896	0.601423	0.396948	0.278178	0.181775
136.81	0.811165	0.6019	0.396997	0.278263	0.181961
137.01	0.811502	0.602395	0.397211	0.27825	0.182135
137.21	0.811937	0.60299	0.397297	0.278549	0.182487
137.4	0.811748	0.602954	0.398109	0.27861	0.182853
137.62	0.812312	0.60324	0.39799	0.278889	0.18293
137.81	0.812713	0.603912	0.39828	0.279063	0.183333
138.01	0.81278	0.603744	0.398141	0.278564	0.182952
138.21	0.81403	0.603863	0.398751	0.278929	0.182995
138.4	0.814467	0.603849	0.398906	0.279434	0.183184
138.6	0.814552	0.603799	0.399168	0.279466	0.183244
138.82	0.814669	0.603765	0.399485	0.279354	0.182936
139.01	0.815022	0.603499	0.399779	0.279416	0.183298
139.21	0.815703	0.603781	0.400744	0.280246	0.183903
139.4	0.816496	0.604472	0.401334	0.280956	0.184455
139.6	0.817214	0.605248	0.401711	0.281171	0.185222
139.8	0.817484	0.605542	0.401752	0.281337	0.185408
140.01	0.817434	0.605753	0.401702	0.281268	0.185376
140.21	0.817428	0.605591	0.401546	0.281532	0.184753
140.41	0.817189	0.605471	0.401344	0.281297	0.184713
140.6	0.817302	0.606028	0.401723	0.281512	0.184621
140.8	0.817916	0.60697	0.402703	0.28185	0.185039
141.02	0.818461	0.607659	0.403699	0.282517	0.185245
141.21	0.818682	0.608089	0.404457	0.282795	0.185604
141.41	0.818844	0.608054	0.404917	0.282994	0.185755
141.61	0.819162	0.607957	0.404077	0.282812	0.185173
141.82	0.819043	0.608045	0.404379	0.282718	0.185337
142.02	0.819713	0.608036	0.404452	0.282851	0.185449
142.22	0.819905	0.608139	0.404683	0.283197	0.18531
142.41	0.819998	0.608159	0.40468	0.283418	0.185302
142.61	0.82002	0.608441	0.404842	0.283802	0.18517
142.81	0.820396	0.608549	0.404845	0.283775	0.185422
143	0.82074	0.609021	0.404905	0.283903	0.185884
143.22	0.821142	0.609353	0.405306	0.284583	0.186707
143.41	0.821767	0.610051	0.405162	0.284662	0.186983
143.61	0.822076	0.610135	0.405272	0.284302	0.186685
143.81	0.822269	0.610184	0.405041	0.284506	0.18625
144.02	0.822459	0.610536	0.405203	0.284722	0.186052
144.2	0.823056	0.61052	0.405156	0.284883	0.186035
144.42	0.823153	0.610758	0.40561	0.285273	0.186123
144.61	0.823591	0.611304	0.406111	0.285678	0.18595
144.81	0.824023	0.611817	0.406352	0.285766	0.186001
145.01	0.824395	0.612047	0.40675	0.285993	0.186168
145.2	0.824476	0.612004	0.40635	0.285648	0.186349
145.4	0.824521	0.611987	0.405921	0.285262	0.186391
145.62	0.824814	0.612192	0.405834	0.285111	0.186772
145.81	0.824948	0.6127	0.406132	0.28493	0.187175
146.01	0.825409	0.613135	0.406464	0.284885	0.187267
146.2	0.825308	0.613289	0.406363	0.284712	0.187166
146.4	0.826124	0.613469	0.406934	0.284938	0.187486
146.61	0.825673	0.613564	0.406927	0.285276	0.187937
146.81	0.825598	0.613529	0.406899	0.285152	0.188264
147.01	0.825268	0.613491	0.406443	0.285116	0.187884
147.21	0.825515	0.613121	0.406576	0.284997	0.188025
147.4	0.825738	0.613301	0.407059	0.285048	0.188024
147.6	0.825844	0.613284	0.407326	0.285185	0.187953
147.82	0.825499	0.613857	0.407802	0.285903	0.188145
148.01	0.825375	0.613785	0.408144	0.286044	0.188017
148.21	0.825703	0.613847	0.408574	0.286348	0.187937
148.41	0.82531	0.613654	0.408443	0.286115	0.187333
148.6	0.825533	0.613696	0.40834	0.285851	0.186818
148.82	0.825894	0.613923	0.408815	0.285537	0.186915
149.02	0.826487	0.614017	0.409015	0.285414	0.187014
149.21	0.826837	0.614005	0.40888	0.285082	0.187009
149.41	0.827664	0.614594	0.409097	0.285025	0.18723
149.62	0.828603	0.614871	0.409309	0.285578	0.187825
149.8	0.829284	0.615468	0.409424	0.285739	0.188019
150.02	0.829882	0.615935	0.409592	0.286056	0.188354
150.21	0.830436	0.616397	0.409763	0.286557	0.189015
150.41	0.831059	0.616725	0.410204	0.287239	0.189703
150.61	0.830945	0.61712	0.409754	0.28784	0.18946
150.8	0.831243	0.616955	0.409226	0.287889	0.189215
151	0.831566	0.617383	0.409197	0.288359	0.189116
151.22	0.83223	0.618053	0.409962	0.288757	0.189722
151.41	0.832426	0.618619	0.410725	0.289741	0.190204
151.61	0.832609	0.619241	0.411598	0.290021	0.190429
151.8	0.832345	0.620069	0.412544	0.290602	0.190671
152	0.832586	0.619858	0.412983	0.290639	0.190856
152.22	0.832934	0.620425	0.413798	0.290948	0.191264
152.41	0.833207	0.620729	0.414124	0.290779	0.19133
152.61	0.833373	0.620874	0.414523	0.290686	0.191251
152.81	0.833766	0.620881	0.415089	0.290716	0.191509
153	0.834219	0.621071	0.415307	0.290934	0.191786
153.2	0.834603	0.621498	0.415659	0.291405	0.191801
153.41	0.835732	0.621895	0.416001	0.291762	0.191759
153.61	0.836541	0.622078	0.416353	0.292628	0.192574
153.8	0.836683	0.622591	0.416466	0.292685	0.192997
154.02	0.836733	0.622665	0.416495	0.293073	0.1933
154.2	0.836649	0.622812	0.416325	0.293314	0.192987
154.41	0.83643	0.622424	0.415944	0.293241	0.192591
154.62	0.836625	0.622764	0.415735	0.293248	0.192379
154.81	0.836473	0.622868	0.415685	0.293145	0.192445
155.01	0.83695	0.623416	0.416277	0.293497	0.192786
155.22	0.83692	0.623347	0.415807	0.293122	0.192728
155.4	0.83668	0.623152	0.415821	0.293208	0.192578
155.62	0.836861	0.623499	0.416148	0.292954	0.192425
155.81	0.836355	0.623377	0.415908	0.29272	0.191877
156.01	0.836361	0.622996	0.415202	0.292393	0.191656
156.21	0.836534	0.623164	0.414877	0.292225	0.191121
156.4	0.836622	0.623147	0.414496	0.291873	0.190659
156.6	0.836829	0.622862	0.414679	0.291673	0.191193
156.82	0.837322	0.623152	0.415153	0.292042	0.19159
157.01	0.837883	0.623648	0.415238	0.292254	0.191736
157.2	0.838785	0.624291	0.415862	0.29305	0.192038
157.42	0.839553	0.62426	0.416126	0.293099	0.192637
157.6	0.840223	0.625012	0.416879	0.293917	0.193801
157.81	0.840238	0.625391	0.417162	0.294113	0.1942
158.02	0.840726	0.625775	0.417467	0.294978	0.194577
158.2	0.840945	0.626076	0.417808	0.29512	0.194429
158.4	0.841589	0.626149	0.418505	0.295362	0.195135
158.62	0.842345	0.627028	0.41924	0.295715	0.195754
158.8	0.842625	0.627492	0.419379	0.29582	0.195755
159.02	0.84297	0.628006	0.419867	0.296094	0.195765
159.21	0.842974	0.627862	0.420036	0.295793	0.195686
159.4	0.843287	0.628106	0.42069	0.296112	0.195266
159.6	0.843339	0.6282	0.420573	0.296132	0.194721
159.8	0.842948	0.627817	0.420053	0.29573	0.194117
160.01	0.843244	0.62812	0.419721	0.295662	0.194109
160.22	0.843431	0.627916	0.419509	0.295227	0.193384
160.41	0.843375	0.627755	0.419162	0.29509	0.192968
160.61	0.844072	0.628215	0.419666	0.295569	0.193321
160.82	0.844317	0.62855	0.419443	0.29578	0.193281
161	0.844897	0.628916	0.41942	0.295916	0.193484
161.22	0.845312	0.629275	0.419272	0.295861	0.193565
161.43	0.845241	0.628998	0.419345	0.295806	0.193762
161.6	0.845302	0.629401	0.419608	0.296029	0.193751
161.82	0.845617	0.629513	0.419685	0.29634	0.193829
162.02	0.84603	0.629433	0.419506	0.296676	0.193838
162.21	0.846313	0.629519	0.419842	0.296916	0.19388
162.42	0.846434	0.629288	0.420052	0.29686	0.19403
162.6	0.846228	0.629485	0.420388	0.296758	0.19396
162.8	0.846141	0.629741	0.420714	0.296564	0.193956
163.02	0.845977	0.630065	0.421069	0.296512	0.193987
163.2	0.846195	0.629729	0.421304	0.296297	0.194011
163.41	0.846616	0.630386	0.421432	0.296911	0.194291
163.62	0.84659	0.630788	0.42172	0.29691	0.194732
163.8	0.847141	0.631348	0.422194	0.29743	0.195214
164	0.847767	0.631858	0.422572	0.29763	0.195446
164.22	0.848217	0.632011	0.42244	0.297655	0.194738
164.4	0.848954	0.632752	0.422975	0.298765	0.195405
164.61	0.850034	0.633791	0.423932	0.299405	0.196471
164.83	0.850505	0.634241	0.424284	0.299789	0.197509
165	0.85105	0.634793	0.42465	0.299927	0.198009
165.2	0.851231	0.634833	0.425088	0.299995	0.198265
165.4	0.850909	0.634733	0.425322	0.300289	0.198746
165.61	0.850841	0.635095	0.425082	0.300467	0.198869
165.82	0.850828	0.634858	0.425293	0.300617	0.198837
166	0.850846	0.634752	0.425232	0.300707	0.198827
166.2	0.850663	0.634782	0.425355	0.300478	0.198866
166.42	0.850208	0.634346	0.42527	0.29998	0.198664
166.6	0.849902	0.634547	0.42537	0.300052	0.198363
166.82	0.849803	0.634659	0.425071	0.29954	0.198316
167.01	0.849491	0.634605	0.424336	0.299013	0.198015
167.2	0.849278	0.634827	0.423971	0.298636	0.197506
167.42	0.849215	0.635203	0.423908	0.298491	0.19761
167.62	0.849355	0.635445	0.424073	0.298115	0.197431
167.81	0.849967	0.635703	0.424022	0.298243	0.197339
168.02	0.850124	0.635658	0.423384	0.297966	0.197149
168.2	0.850596	0.636022	0.423755	0.298686	0.197443
168.4	0.851211	0.636415	0.424184	0.299247	0.198118
168.62	0.851502	0.636733	0.424288	0.299309	0.198281
168.8	0.8517	0.636993	0.424652	0.299841	0.198629
169.01	0.852008	0.637112	0.424932	0.299578	0.198976
169.23	0.852233	0.636876	0.425284	0.299754	0.199065
169.4	0.852671	0.63715	0.425671	0.300088	0.19938
169.6	0.853038	0.637274	0.425774	0.300457	0.19922
169.82	0.853142	0.636882	0.426107	0.300479	0.199404
170.01	0.853487	0.637314	0.425954	0.300629	0.199391
170.21	0.853951	0.638032	0.426053	0.300867	0.199684
170.41	0.853957	0.638198	0.426278	0.301313	0.19976
170.6	0.854147	0.63849	0.426705	0.301553	0.199658
170.8	0.853993	0.638852	0.426386	0.301637	0.199876
171.02	0.853709	0.638891	0.426516	0.301667	0.199739
171.21	0.853421	0.639162	0.42658	0.30144	0.199322
171.42	0.853947	0.639665	0.426941	0.301938	0.199557
171.6	0.854718	0.640564	0.427478	0.302437	0.199934
171.8	0.854847	0.641171	0.427764	0.302836	0.199968
172.02	0.854914	0.641336	0.427599	0.303125	0.200062
172.2	0.855073	0.641736	0.428183	0.303147	0.199828
172.41	0.855281	0.642171	0.428229	0.303332	0.199784
172.61	0.855575	0.642399	0.428331	0.30373	0.200003
172.8	0.85595	0.642262	0.428351	0.303894	0.200243
173	0.856964	0.64232	0.428747	0.303837	0.200413
173.22	0.858168	0.642532	0.429155	0.304642	0.200707
173.41	0.858693	0.642799	0.429776	0.305191	0.20119
173.62	0.858397	0.64229	0.42885	0.304958	0.200781
173.81	0.858428	0.642062	0.428439	0.304281	0.200769
174	0.859284	0.642608	0.428447	0.304469	0.200815
174.22	0.859341	0.64265	0.428571	0.30457	0.201159
174.42	0.859389	0.642341	0.429172	0.304817	0.201241
174.61	0.860018	0.642773	0.429818	0.305176	0.201435
174.81	0.859878	0.642753	0.429484	0.305146	0.20153
175	0.859853	0.64275	0.430278	0.30533	0.201733
175.2	0.860175	0.643108	0.430529	0.305495	0.201566
175.42	0.861133	0.644159	0.431307	0.306566	0.202057
175.61	0.861169	0.644764	0.431653	0.30681	0.202248
175.81	0.860958	0.645052	0.431784	0.306483	0.20222
176.01	0.861323	0.645208	0.431924	0.306706	0.202326
176.2	0.861087	0.645266	0.43229	0.306759	0.202305
176.4	0.861512	0.645304	0.432347	0.307029	0.202514
176.62	0.861674	0.644969	0.432118	0.306703	0.20258
176.81	0.862167	0.644649	0.431784	0.30659	0.202499
177.01	0.862727	0.644785	0.431883	0.306607	0.20241
177.21	0.862983	0.644724	0.43158	0.306335	0.202488
177.4	0.862901	0.644602	0.431549	0.305949	0.202546
177.6	0.862604	0.644668	0.431234	0.305647	0.202444
177.82	0.862643	0.644903	0.431215	0.305164	0.202298
178.01	0.863167	0.645269	0.431721	0.305665	0.20275
178.21	0.862984	0.645363	0.432038	0.305712	0.202849
178.4	0.863856	0.646121	0.43301	0.306218	0.203179
178.6	0.864514	0.646958	0.433677	0.306483	0.203408
178.82	0.864609	0.647281	0.434069	0.3066	0.203424
179.01	0.865085	0.648142	0.435153	0.30728	0.203746
179.21	0.865845	0.648939	0.435813	0.307681	0.203856
179.41	0.866397	0.649905	0.436683	0.308212	0.204054
179.6	0.866643	0.650562	0.437259	0.3083	0.204183
179.8	0.866979	0.651067	0.437969	0.308296	0.204282
180	0.867406	0.6514	0.438683	0.308661	0.204298
180.2	0.867406	0.6514	0.438683	0.308661	0.204298
180.39	0.865105	0.649298	0.437244	0.307708	0.203524
180.59	0.862298	0.646751	0.435805	0.306478	0.202724
180.81	0.859175	0.643957	0.434169	0.305328	0.201929
181	0.855732	0.640941	0.432326	0.304003	0.201027
181.2	0.852044	0.637963	0.430612	0.302674	0.200064
181.39	0.848685	0.635181	0.429387	0.301333	0.199397
181.59	0.845377	0.632629	0.427746	0.300458	0.19901
181.8	0.842534	0.630594	0.426601	0.299658	0.19865
182	0.839733	0.628572	0.425357	0.299053	0.198248
182.2	0.837566	0.626926	0.424228	0.298292	0.197918
182.4	0.835876	0.625769	0.423371	0.297966	0.197783
182.59	0.833876	0.62455	0.42251	0.297094	0.197305
182.79	0.831926	0.623878	0.421688	0.296492	0.196725
183.01	0.830174	0.622493	0.420391	0.295947	0.196053
183.2	0.828027	0.620597	0.419385	0.294876	0.195071
183.4	0.826723	0.619608	0.418124	0.294507	0.195006
183.6	0.824688	0.617899	0.417049	0.293871	0.194329
183.79	0.823149	0.616614	0.41618	0.293465	0.193773
184.01	0.821415	0.615774	0.415081	0.292658	0.192811
184.21	0.820646	0.614816	0.414388	0.29235	0.192489
184.4	0.818263	0.613098	0.412884	0.290906	0.191605
184.6	0.816468	0.611718	0.412007	0.289752	0.191119
184.81	0.814664	0.610402	0.411226	0.28889	0.190414
184.99	0.813012	0.60913	0.410819	0.288319	0.189706
185.21	0.811684	0.608362	0.410939	0.288282	0.189573
185.4	0.810976	0.607962	0.41114	0.288307	0.190082
185.6	0.810256	0.607684	0.411053	0.288424	0.190617
185.8	0.809612	0.607283	0.410825	0.288134	0.190611
185.99	0.808551	0.606491	0.410372	0.287999	0.19031
186.19	0.808057	0.606194	0.410005	0.287895	0.190284
186.41	0.807418	0.605765	0.409469	0.28799	0.190378
186.6	0.806481	0.605563	0.409003	0.287663	0.19041
186.8	0.806078	0.605006	0.408853	0.2875	0.190549
187.01	0.805093	0.603705	0.407512	0.286935	0.190005
187.19	0.804614	0.603165	0.407493	0.286994	0.190119
187.4	0.803824	0.602456	0.406173	0.286445	0.189984
187.61	0.803045	0.601351	0.405177	0.285623	0.189588
187.8	0.802348	0.600617	0.404406	0.285128	0.189482
188	0.800899	0.599814	0.403149	0.28427	0.188632
188.19	0.79958	0.598709	0.402355	0.283226	0.188389
188.39	0.798149	0.597434	0.401608	0.282514	0.187956
188.61	0.797325	0.596904	0.400968	0.282246	0.187606
188.8	0.796078	0.595952	0.400752	0.281911	0.187036
189	0.794939	0.595014	0.400458	0.281648	0.186872
189.21	0.793976	0.594584	0.400122	0.281498	0.186875
189.39	0.793453	0.594403	0.400409	0.281068	0.18695
189.6	0.792131	0.593627	0.399843	0.280334	0.186372
189.8	0.790732	0.592619	0.398781	0.28003	0.185771
190	0.789666	0.592037	0.398404	0.280063	0.185351
190.2	0.788936	0.591423	0.39786	0.279974	0.185457
190.41	0.787868	0.590381	0.397051	0.279543	0.185166
190.59	0.78662	0.589851	0.396442	0.278985	0.184801
190.81	0.7864	0.589404	0.396626	0.279206	0.184964
191	0.785336	0.588547	0.396003	0.279097	0.18427
191.2	0.785237	0.588339	0.395984	0.279149	0.184522
191.4	0.784476	0.587442	0.395237	0.278026	0.183915
191.59	0.783771	0.586734	0.394743	0.278163	0.18363
191.81	0.782663	0.586205	0.394716	0.278114	0.183408
192.01	0.781689	0.585755	0.394423	0.277475	0.182847
192.2	0.781003	0.585031	0.393902	0.276941	0.182588
192.4	0.780584	0.584223	0.393482	0.277292	0.182581
192.61	0.780022	0.583676	0.392855	0.277096	0.182272
192.79	0.779533	0.583125	0.392276	0.276346	0.18212
193	0.779048	0.582822	0.391842	0.27628	0.182144
193.21	0.778492	0.582458	0.39119	0.27586	0.181764
193.4	0.77819	0.582154	0.391216	0.275609	0.18189
193.59	0.777341	0.581194	0.390083	0.27503	0.181575
193.81	0.77668	0.5808	0.389732	0.275054	0.181645
193.99	0.776222	0.580323	0.389569	0.275042	0.18185
194.2	0.775385	0.579586	0.389094	0.274825	0.18201
194.4	0.774507	0.579009	0.388436	0.274611	0.181758
194.6	0.773772	0.578487	0.388362	0.274382	0.18196
194.81	0.773234	0.577888	0.388345	0.274587	0.182115
194.99	0.772436	0.577236	0.388024	0.274165	0.181952
195.2	0.772049	0.576786	0.388102	0.274067	0.182289
195.41	0.770588	0.575909	0.387719	0.273618	0.181668
195.6	0.769715	0.575809	0.387541	0.273879	0.181943
195.8	0.769191	0.57546	0.387636	0.273312	0.182047
196.01	0.76843	0.574995	0.386824	0.272676	0.181553
196.21	0.768302	0.57475	0.38628	0.272681	0.181733
196.41	0.767861	0.574325	0.386012	0.272468	0.181547
196.6	0.767558	0.574097	0.385465	0.271819	0.181485
196.8	0.767457	0.574177	0.384986	0.271761	0.18118
197	0.766788	0.573551	0.384841	0.27172	0.180679
197.21	0.766308	0.573134	0.384287	0.270988	0.180492
197.39	0.766153	0.572704	0.384346	0.270917	0.18058
197.61	0.765654	0.571951	0.384181	0.270488	0.180439
197.8	0.764568	0.571423	0.383802	0.270014	0.179958
197.99	0.763707	0.570459	0.38321	0.26975	0.179693
198.21	0.762681	0.569972	0.382882	0.269459	0.1796
198.39	0.761782	0.569204	0.382302	0.2692	0.179035
198.6	0.761359	0.568938	0.382239	0.268814	0.179088
198.81	0.76058	0.568571	0.381787	0.268417	0.178614
199	0.760045	0.568309	0.382285	0.26827	0.178886
199.19	0.758608	0.567225	0.381307	0.267423	0.178213
199.41	0.757682	0.566647	0.380831	0.266741	0.177839
199.59	0.757496	0.566541	0.380743	0.266633	0.177871
199.8	0.75712	0.565792	0.380448	0.266639	0.177805
200.02	0.756667	0.565786	0.380035	0.266937	0.177657
200.19	0.756832	0.565841	0.380026	0.267248	0.177842
200.41	0.756057	0.565212	0.379725	0.267034	0.177215
200.59	0.755186	0.56443	0.378911	0.266906	0.177017
200.8	0.754773	0.564294	0.378989	0.267617	0.176713
201.01	0.75399	0.563512	0.378226	0.267741	0.17652
201.2	0.753436	0.563402	0.377867	0.267698	0.176861
201.39	0.752852	0.562516	0.377511	0.267404	0.176468
201.61	0.752497	0.562057	0.377322	0.267008	0.176348
201.79	0.751476	0.5612	0.376538	0.266128	0.175581
202.01	0.750642	0.560723	0.376329	0.265856	0.175393
202.22	0.750137	0.560445	0.37615	0.265437	0.175492
202.39	0.749451	0.559929	0.37585	0.265183	0.17527
202.61	0.749186	0.559776	0.375755	0.264532	0.175534
202.81	0.748565	0.559038	0.37547	0.263939	0.175282
203	0.748252	0.5584	0.375245	0.263339	0.175515
203.21	0.747151	0.557744	0.373741	0.262271	0.174672
203.4	0.747074	0.557353	0.37402	0.262254	0.174583
203.59	0.746916	0.556968	0.373295	0.262179	0.17448
203.8	0.747126	0.556703	0.373099	0.26219	0.174701
204	0.746841	0.556823	0.372533	0.262426	0.174418
204.21	0.747152	0.556956	0.372594	0.26287	0.174492
204.39	0.746537	0.556666	0.372335	0.262788	0.173918
204.61	0.746008	0.556492	0.372174	0.262986	0.173856
204.8	0.745726	0.556584	0.372083	0.263747	0.173578
205	0.745246	0.556114	0.371575	0.263418	0.17332
205.2	0.744881	0.555949	0.371374	0.263008	0.172776
205.39	0.744351	0.555322	0.371011	0.26224	0.172002
205.59	0.743943	0.554869	0.371069	0.261856	0.172179
205.8	0.742916	0.554242	0.370841	0.261176	0.17185
206	0.741906	0.554084	0.370652	0.260867	0.171738
206.2	0.741665	0.554035	0.370466	0.260561	0.172077
206.41	0.741179	0.553863	0.370661	0.260395	0.172609
206.59	0.741086	0.553523	0.370636	0.260113	0.172704
206.8	0.741035	0.553341	0.370592	0.260093	0.173044
207.01	0.740973	0.552925	0.370428	0.260016	0.173225
207.2	0.739865	0.552141	0.369701	0.259323	0.172659
207.39	0.739653	0.5513	0.369643	0.259118	0.172675
207.61	0.73924	0.550799	0.368925	0.258474	0.172891
207.81	0.739112	0.550834	0.369238	0.258599	0.173093
208.01	0.73863	0.55079	0.369003	0.2588	0.173248
208.2	0.738781	0.550611	0.369159	0.258855	0.173977
208.4	0.737867	0.549844	0.368878	0.25836	0.173381
208.61	0.737257	0.549344	0.368452	0.258251	0.173183
208.79	0.736367	0.548551	0.367772	0.257844	0.173017
209.01	0.735986	0.547998	0.36705	0.257352	0.17289
209.21	0.735619	0.547514	0.366458	0.257208	0.172431
209.4	0.734677	0.546983	0.36599	0.256545	0.172137
209.6	0.734177	0.546652	0.365719	0.256443	0.172169
209.81	0.733966	0.546685	0.365239	0.256144	0.171804
209.99	0.733405	0.546471	0.364689	0.256081	0.171417
210.21	0.732964	0.546413	0.364583	0.255891	0.171335
210.4	0.732417	0.545551	0.364421	0.255762	0.170667
210.6	0.731776	0.545095	0.364454	0.255891	0.170095
210.81	0.731375	0.544903	0.36453	0.255988	0.169734
210.99	0.731105	0.544351	0.364864	0.256056	0.169337
211.2	0.730307	0.543445	0.364653	0.255482	0.168845
211.41	0.730079	0.543307	0.3649	0.255571	0.168942
211.6	0.729752	0.543177	0.365074	0.25537	0.169224
211.79	0.729515	0.543117	0.365732	0.255408	0.169523
212.01	0.728773	0.542531	0.36533	0.255011	0.169555
212.19	0.728253	0.542034	0.364937	0.254936	0.169684
212.4	0.727267	0.541306	0.364094	0.254301	0.16863
212.61	0.727179	0.54122	0.363725	0.253918	0.168713
212.8	0.726844	0.540457	0.363367	0.253706	0.169249
212.99	0.726777	0.54018	0.362481	0.253591	0.168942
213.21	0.726681	0.540052	0.362479	0.253365	0.168724
213.39	0.726319	0.53962	0.362212	0.252958	0.168583
213.6	0.72643	0.539948	0.362357	0.253104	0.168572
213.82	0.726658	0.540257	0.362134	0.253441	0.1688
214	0.725949	0.539966	0.361594	0.253409	0.168113
214.21	0.725325	0.539926	0.361459	0.253405	0.16788
214.39	0.725165	0.539477	0.361315	0.253314	0.167572
214.6	0.724604	0.539482	0.360976	0.253199	0.167372
214.81	0.724579	0.53934	0.360686	0.253026	0.167354
215	0.724347	0.538844	0.360747	0.252753	0.167498
215.19	0.723957	0.538482	0.36061	0.252524	0.167609
215.41	0.723328	0.538286	0.36038	0.25232	0.167458
215.59	0.723012	0.537919	0.359806	0.252183	0.167707
215.8	0.722169	0.537238	0.3591	0.251978	0.16743
216.02	0.721442	0.536644	0.35825	0.252094	0.167242
216.19	0.721093	0.536494	0.357625	0.251989	0.167488
216.39	0.720832	0.535884	0.357227	0.251927	0.167614
216.61	0.720796	0.535598	0.357376	0.252013	0.168132
216.8	0.72053	0.534989	0.357362	0.252457	0.168468
217.01	0.720023	0.534442	0.356996	0.252508	0.168237
217.2	0.720213	0.534216	0.357521	0.252632	0.168387
217.39	0.719833	0.533818	0.357589	0.252486	0.168372
217.61	0.71981	0.534437	0.358105	0.252672	0.168613
217.79	0.720075	0.534735	0.358172	0.253016	0.169054
218	0.719513	0.534135	0.358153	0.252647	0.168444
218.22	0.719133	0.534154	0.358034	0.252367	0.168754
218.39	0.718812	0.533772	0.358065	0.251921	0.168345
218.59	0.71842	0.53358	0.357632	0.251514	0.168083
218.81	0.718079	0.533306	0.357446	0.250955	0.167996
219	0.717006	0.532517	0.356974	0.249992	0.167163
219.2	0.71621	0.532088	0.356282	0.249684	0.166706
219.42	0.715513	0.531745	0.355942	0.249379	0.166326
219.59	0.715192	0.531283	0.355798	0.248902	0.166593
219.79	0.714593	0.530605	0.355629	0.2487	0.166525
220.01	0.713734	0.530105	0.355285	0.248397	0.166276
220.2	0.713488	0.530143	0.355289	0.248421	0.16639
220.41	0.713164	0.529655	0.355038	0.248686	0.166173
220.59	0.712405	0.529212	0.354964	0.248177	0.165632
220.79	0.712154	0.528843	0.354547	0.248058	0.165332
221.01	0.711383	0.52827	0.353661	0.247481	0.164838
221.19	0.711115	0.527949	0.35313	0.247071	0.164546
221.4	0.710371	0.52776	0.352699	0.247024	0.164242
221.62	0.710348	0.527935	0.352661	0.247584	0.164512
221.79	0.710414	0.527845	0.352305	0.247809	0.164878
221.99	0.710131	0.527576	0.351931	0.247584	0.164896
222.21	0.710147	0.527407	0.351427	0.247567	0.164805
222.4	0.709884	0.526989	0.351254	0.247264	0.164553
222.61	0.709811	0.527103	0.351195	0.24707	0.164915
222.81	0.709502	0.527136	0.351098	0.246872	0.165163
223	0.709019	0.526508	0.350532	0.246328	0.16491
223.19	0.708936	0.526558	0.350449	0.246727	0.165014
223.39	0.708533	0.52611	0.350635	0.246373	0.164876
223.61	0.708056	0.525296	0.350574	0.246011	0.164795
223.8	0.70774	0.524809	0.350247	0.246126	0.164146
224	0.707368	0.524793	0.34973	0.246148	0.163325
224.2	0.70732	0.524995	0.349989	0.246361	0.16302
224.39	0.707349	0.524863	0.349883	0.245857	0.162562
224.59	0.706896	0.524715	0.349521	0.245277	0.162275
224.81	0.706821	0.524647	0.348967	0.245228	0.162143
225.01	0.706222	0.524421	0.348791	0.24496	0.162254
225.2	0.706188	0.524204	0.348695	0.244863	0.162487
225.4	0.70577	0.523982	0.348482	0.244849	0.162235
225.59	0.705598	0.524049	0.34857	0.244816	0.162857
225.79	0.705599	0.523985	0.348764	0.244601	0.163421
226.01	0.70535	0.523922	0.349015	0.244325	0.163486
226.2	0.704961	0.523021	0.348921	0.243951	0.163048
226.4	0.704304	0.52278	0.348829	0.243549	0.163146
226.6	0.704207	0.52243	0.348886	0.243426	0.163124
226.79	0.704046	0.522552	0.348799	0.243688	0.163626
226.99	0.703654	0.522094	0.34824	0.243794	0.163368
227.21	0.702645	0.521464	0.347778	0.243857	0.162787
227.4	0.702084	0.520834	0.34739	0.243539	0.16224
227.6	0.70176	0.520484	0.347477	0.243561	0.16202
227.81	0.701467	0.520581	0.347515	0.243481	0.16145
227.99	0.701248	0.520648	0.347142	0.243802	0.16168
228.2	0.700864	0.520494	0.346965	0.243579	0.161648
228.41	0.70112	0.520302	0.346911	0.243605	0.161942
228.6	0.700908	0.52017	0.34689	0.243869	0.162466
228.8	0.700945	0.519989	0.346992	0.244021	0.162724
228.99	0.700564	0.519918	0.34671	0.243603	0.162791
229.2	0.700474	0.519566	0.346442	0.243361	0.162719
229.4	0.699973	0.519587	0.346639	0.243304	0.162813
229.61	0.699646	0.519916	0.346844	0.243659	0.16343
229.8	0.699218	0.519696	0.346914	0.243778	0.163201
229.99	0.698913	0.519305	0.3471	0.243614	0.163007
230.21	0.698425	0.518476	0.346223	0.242519	0.162258
230.39	0.698367	0.51886	0.346129	0.242721	0.162524
230.6	0.698152	0.518467	0.345568	0.242299	0.162054
230.82	0.697353	0.518517	0.345485	0.242277	0.162168
231	0.696766	0.518161	0.345336	0.241963	0.161686
231.19	0.69581	0.517559	0.345054	0.24125	0.161121
231.41	0.695592	0.517488	0.345	0.240725	0.160771
231.6	0.695255	0.517373	0.345106	0.240433	0.161093
231.81	0.694569	0.51686	0.344632	0.239889	0.160638
232	0.694022	0.516031	0.343827	0.239847	0.160319
232.22	0.693835	0.515454	0.343351	0.239487	0.159687
232.39	0.693747	0.515175	0.343591	0.239985	0.159788
232.59	0.693534	0.514864	0.343654	0.239971	0.159846
232.81	0.693319	0.514552	0.34307	0.239925	0.159556
233	0.692897	0.514071	0.342572	0.239528	0.158995
233.21	0.692433	0.513574	0.342578	0.239724	0.158805
233.4	0.692691	0.513786	0.343133	0.24032	0.159039
233.6	0.692583	0.513481	0.343011	0.240483	0.159131
233.81	0.692156	0.512927	0.342697	0.240299	0.159038
234.01	0.692236	0.512396	0.342576	0.239915	0.159143
234.2	0.691829	0.51194	0.34204	0.239378	0.158919
234.42	0.691741	0.511728	0.341983	0.239778	0.158935
234.59	0.690767	0.51092	0.341516	0.23954	0.158297
234.79	0.690046	0.510458	0.341245	0.23914	0.158363
235.01	0.689695	0.510457	0.340959	0.23935	0.158564
235.2	0.689064	0.50983	0.340203	0.238719	0.158611
235.4	0.688471	0.509452	0.339897	0.238322	0.158677
235.6	0.688319	0.509433	0.339942	0.238225	0.159108
235.79	0.68843	0.509269	0.340033	0.23835	0.158919
235.99	0.688247	0.508901	0.339617	0.238025	0.158748
236.21	0.688518	0.509227	0.33965	0.238172	0.159163
236.4	0.68857	0.509427	0.340134	0.238705	0.159655
236.6	0.688547	0.509415	0.339946	0.23866	0.159383
236.8	0.688495	0.509702	0.340257	0.238658	0.15932
236.99	0.688433	0.509732	0.340351	0.238832	0.159087
237.19	0.688448	0.509975	0.340784	0.239144	0.159158
237.41	0.688958	0.510204	0.341185	0.239531	0.159127
237.6	0.688681	0.510365	0.340849	0.239607	0.15933
237.8	0.688382	0.510243	0.340599	0.239622	0.159064
238	0.688164	0.510079	0.340662	0.239465	0.158765
238.19	0.687772	0.510261	0.340448	0.239705	0.158098
238.39	0.687379	0.509914	0.340051	0.239529	0.158002
238.61	0.686454	0.509442	0.339667	0.238966	0.157408
238.8	0.685996	0.509251	0.339003	0.238602	0.157506
239	0.685401	0.508877	0.338398	0.238054	0.157534
239.19	0.684832	0.508306	0.33802	0.237162	0.157256
239.39	0.684546	0.507963	0.338011	0.236833	0.15751
239.61	0.685109	0.508047	0.338663	0.236911	0.157751
239.8	0.685466	0.508386	0.339065	0.236964	0.158145
240	0.684865	0.507934	0.338398	0.23586	0.157903
240.2	0.684534	0.508003	0.33826	0.235967	0.158218
240.39	0.684106	0.507816	0.338471	0.236069	0.158123
240.59	0.683652	0.507387	0.338404	0.236031	0.158312
240.81	0.683008	0.506835	0.338073	0.235646	0.158178
241	0.682794	0.506296	0.337077	0.235522	0.157672
241.2	0.682579	0.506102	0.336781	0.23559	0.157633
241.39	0.682492	0.506191	0.336649	0.236051	0.157703
241.59	0.682341	0.506161	0.336359	0.236005	0.15762
241.81	0.681726	0.505616	0.336003	0.235612	0.157013
241.99	0.68118	0.505265	0.335577	0.235552	0.156699
242.2	0.681206	0.505051	0.335658	0.236128	0.156688
242.4	0.680499	0.504425	0.335458	0.235583	0.156883
242.59	0.680023	0.50416	0.334714	0.23508	0.156306
242.81	0.679957	0.504402	0.334659	0.23523	0.156773
243.01	0.679608	0.503956	0.334418	0.234378	0.15646
243.2	0.679324	0.503774	0.334493	0.234255	0.156306
243.4	0.679399	0.503807	0.334555	0.234282	0.156406
243.59	0.679325	0.503994	0.334748	0.233898	0.155885
243.79	0.679621	0.504287	0.334934	0.233541	0.156281
244.01	0.678994	0.503793	0.334278	0.232961	0.155764
244.19	0.678467	0.503192	0.333701	0.232648	0.155284
244.4	0.678377	0.503033	0.33376	0.232851	0.15522
244.6	0.677953	0.502174	0.333162	0.232655	0.15497
244.79	0.677283	0.501591	0.332434	0.232213	0.154216
244.99	0.677163	0.501431	0.332366	0.232115	0.153807
245.21	0.676968	0.501325	0.332575	0.232569	0.153994
245.39	0.676839	0.501394	0.332919	0.232563	0.154016
245.6	0.676179	0.500793	0.33281	0.232126	0.153421
245.8	0.675312	0.500125	0.332771	0.231897	0.153379
245.99	0.675291	0.499812	0.332918	0.232179	0.153809
246.19	0.675213	0.499832	0.332749	0.232695	0.154022
246.41	0.674753	0.500161	0.332022	0.23242	0.154728
246.6	0.674657	0.500238	0.331786	0.232479	0.155049
246.8	0.674664	0.500102	0.332345	0.232425	0.155315
247	0.674516	0.499776	0.332496	0.232034	0.155349
247.19	0.674301	0.499723	0.332447	0.231817	0.155506
247.41	0.674371	0.499674	0.332345	0.231858	0.155576
247.59	0.674141	0.499222	0.331584	0.231184	0.155493
247.8	0.674236	0.499109	0.331665	0.231444	0.155887
248	0.673622	0.498784	0.331306	0.231489	0.155452
248.19	0.673609	0.498766	0.331261	0.231793	0.155491
248.39	0.673303	0.498821	0.331154	0.232045	0.155293
248.61	0.673205	0.498496	0.330936	0.232165	0.155072
248.8	0.672825	0.498264	0.330683	0.232121	0.154834
249	0.673084	0.49852	0.330795	0.232573	0.15493
249.2	0.672659	0.498357	0.33066	0.232925	0.154924
249.39	0.67214	0.497793	0.330602	0.232478	0.154813
249.61	0.671235	0.496589	0.330385	0.232281	0.15421
249.79	0.670857	0.496048	0.330397	0.232126	0.15431
250	0.670595	0.495837	0.32945	0.231889	0.154105
250.2	0.670406	0.495499	0.328759	0.231858	0.153647
250.39	0.670329	0.495489	0.328707	0.231526	0.153846
250.59	0.670325	0.495279	0.328765	0.231184	0.153444
250.81	0.67026	0.494874	0.328821	0.230627	0.153049
251	0.669784	0.49446	0.328447	0.229892	0.152715
251.2	0.6691	0.49385	0.328151	0.229241	0.152553
251.4	0.668857	0.493689	0.328078	0.229177	0.15256
251.59	0.66829	0.493777	0.32769	0.228889	0.152473
251.79	0.668289	0.49373	0.328252	0.228947	0.152449
252.01	0.668217	0.493801	0.328515	0.228993	0.152584
252.2	0.668608	0.494527	0.32881	0.229685	0.152927
252.4	0.668513	0.494726	0.328794	0.229827	0.153023
252.6	0.669179	0.494916	0.329069	0.230342	0.153546
252.79	0.669129	0.494848	0.328823	0.2305	0.153669
252.99	0.669345	0.495326	0.328989	0.230735	0.154059
253.21	0.669083	0.495251	0.329368	0.230822	0.154259
253.4	0.669175	0.494596	0.329201	0.230404	0.154144
253.6	0.66917	0.493917	0.329236	0.230667	0.153976
253.8	0.668974	0.493556	0.328603	0.230538	0.153687
253.99	0.668918	0.493182	0.327762	0.230077	0.152769
254.21	0.669011	0.492835	0.327768	0.229685	0.152276
254.4	0.668654	0.492506	0.327034	0.22939	0.151637
254.6	0.668344	0.492245	0.326856	0.229046	0.151833
254.8	0.667726	0.491777	0.326425	0.228327	0.151644
254.99	0.667247	0.491388	0.326042	0.227889	0.151396
255.19	0.66691	0.491425	0.326042	0.22771	0.151764
255.41	0.666867	0.491705	0.326162	0.227919	0.151707
255.6	0.666478	0.491683	0.325918	0.227468	0.151799
255.8	0.665777	0.491344	0.326182	0.227302	0.151851
255.99	0.665473	0.491423	0.326216	0.227491	0.152414
256.19	0.66532	0.491885	0.326392	0.228025	0.152902
256.41	0.664609	0.491417	0.325825	0.227245	0.152899
256.6	0.664396	0.491331	0.325495	0.226696	0.152615
256.8	0.664089	0.491123	0.325101	0.226689	0.152603
257	0.663946	0.491161	0.32504	0.226617	0.152893
257.19	0.663653	0.490779	0.325188	0.226625	0.152774
257.39	0.663085	0.490121	0.324655	0.226586	0.152141
257.61	0.662711	0.489581	0.324133	0.226622	0.151817
257.8	0.661726	0.489321	0.323418	0.226114	0.151093
257.98	0.66147	0.488954	0.323113	0.225665	0.150391
258.2	0.660726	0.4885	0.322857	0.225412	0.150091
258.39	0.660264	0.488083	0.322371	0.225669	0.149735
258.59	0.660496	0.488423	0.323265	0.225717	0.150674
258.81	0.660654	0.488508	0.323237	0.225793	0.150858
259	0.660643	0.488435	0.323836	0.226054	0.150898
259.19	0.660694	0.488557	0.32427	0.226266	0.151102
259.4	0.660713	0.488521	0.324788	0.226719	0.150925
259.59	0.660714	0.488748	0.324959	0.227267	0.151343
259.79	0.660455	0.488442	0.325327	0.227538	0.151754
260.01	0.661095	0.488409	0.325489	0.227429	0.15232
260.2	0.660937	0.488278	0.32547	0.227236	0.151979
260.4	0.66046	0.487898	0.325325	0.226523	0.151593
260.59	0.660377	0.487831	0.325431	0.226342	0.151311
260.79	0.660255	0.487553	0.324911	0.226572	0.151174
261.01	0.660206	0.487701	0.324759	0.226486	0.15137
261.2	0.659877	0.48782	0.324738	0.226358	0.15095
261.38	0.659699	0.487997	0.32462	0.226395	0.150914
261.6	0.659523	0.488143	0.323918	0.226073	0.150792
261.79	0.65878	0.48783	0.323895	0.225601	0.150687
262.01	0.658382	0.487308	0.323325	0.225364	0.150276
262.2	0.658493	0.487267	0.32336	0.225256	0.150535
262.38	0.658254	0.487309	0.32311	0.225019	0.150662
262.6	0.658502	0.48741	0.323499	0.2248	0.151476
262.79	0.658256	0.486873	0.323325	0.224629	0.151261
262.99	0.658159	0.486713	0.323205	0.224541	0.151307
263.21	0.658646	0.486644	0.323337	0.225361	0.151451
263.4	0.65881	0.48666	0.323443	0.225774	0.151602
263.58	0.658833	0.486298	0.323074	0.225841	0.151786
263.8	0.658551	0.485601	0.322536	0.225367	0.151536
263.99	0.658916	0.485515	0.322706	0.225428	0.151393
264.19	0.658005	0.484896	0.322141	0.22498	0.150611
264.41	0.657346	0.484862	0.321776	0.225112	0.150235
264.6	0.657218	0.484342	0.32098	0.224561	0.149729
264.79	0.656881	0.484275	0.320631	0.224931	0.149462
265	0.656452	0.484083	0.320785	0.224587	0.148986
265.19	0.656444	0.483835	0.320573	0.224623	0.148672
265.41	0.656515	0.483824	0.320506	0.22469	0.148571
265.61	0.656131	0.483807	0.320415	0.224662	0.148477
265.78	0.655623	0.483472	0.320486	0.224092	0.148367
265.99	0.655405	0.483828	0.320538	0.223887	0.148643
266.21	0.655351	0.484021	0.320702	0.223666	0.149128
266.39	0.654119	0.483643	0.319986	0.223016	0.14925
266.61	0.653505	0.482873	0.319578	0.222011	0.14911
266.78	0.653423	0.482691	0.319192	0.221952	0.149145
266.99	0.653183	0.482508	0.318809	0.221848	0.149537
267.2	0.653467	0.482547	0.319139	0.222334	0.149574
267.39	0.652992	0.482781	0.318947	0.222177	0.149439
267.59	0.652311	0.482632	0.318565	0.221906	0.149381
267.81	0.652042	0.482283	0.318117	0.221978	0.149022
267.98	0.652201	0.482246	0.318287	0.222174	0.149588
268.19	0.651757	0.482111	0.317505	0.221818	0.149241
268.4	0.652012	0.48194	0.317474	0.222186	0.148853
268.59	0.651651	0.480903	0.317115	0.221463	0.148311
268.81	0.651588	0.480763	0.317384	0.221739	0.148147
269	0.651719	0.480473	0.317739	0.221557	0.147698
269.18	0.652469	0.48051	0.317912	0.221975	0.1479
269.4	0.652589	0.480709	0.318444	0.222193	0.147918
269.59	0.652077	0.480415	0.318309	0.222018	0.147782
269.79	0.652123	0.480371	0.318314	0.221903	0.147777
270.01	0.652115	0.48018	0.318756	0.221909	0.147929
270.18	0.651648	0.479758	0.318685	0.222142	0.148266
270.39	0.65076	0.479036	0.318234	0.221631	0.147987
270.6	0.650683	0.478511	0.318851	0.221954	0.147768
270.79	0.650708	0.47862	0.318684	0.222571	0.14819
270.99	0.650126	0.478474	0.318813	0.222609	0.148199
271.2	0.650131	0.478887	0.318842	0.222892	0.14814
271.38	0.649484	0.479032	0.318708	0.223233	0.148554
271.59	0.64919	0.479155	0.318605	0.22309	0.148821
271.81	0.649342	0.479203	0.317848	0.223051	0.148967
271.99	0.649587	0.479596	0.317834	0.223088	0.149281
272.21	0.649433	0.479555	0.317405	0.222728	0.149209
272.4	0.648808	0.478796	0.316742	0.222171	0.148849
272.59	0.648311	0.478522	0.316171	0.221258	0.14868
272.8	0.64814	0.478784	0.31629	0.221283	0.148533
272.99	0.647998	0.478698	0.316181	0.220995	0.148321
273.19	0.648098	0.478483	0.315854	0.220663	0.148177
273.41	0.648062	0.47834	0.315901	0.220833	0.148128
273.58	0.647743	0.477955	0.31521	0.220317	0.1476
273.79	0.648067	0.478088	0.315729	0.220381	0.147517
274.01	0.647965	0.477582	0.315805	0.219921	0.147358
274.19	0.647176	0.476867	0.3159	0.219898	0.147532
274.41	0.646577	0.47625	0.315895	0.219287	0.146896
274.58	0.646073	0.475291	0.315909	0.219227	0.146608
274.79	0.645757	0.475035	0.315264	0.218867	0.146342
275	0.645817	0.474715	0.315271	0.218903	0.146504
275.19	0.646166	0.474775	0.315136	0.219148	0.146477
275.39	0.645839	0.474654	0.315122	0.219356	0.146705
275.61	0.645988	0.475079	0.315126	0.219422	0.146721
275.78	0.6455	0.474823	0.31471	0.219	0.146216
275.99	0.645403	0.47487	0.315025	0.219424	0.146077
276.2	0.644942	0.474669	0.314897	0.219627	0.146228
276.39	0.644409	0.474305	0.31436	0.219717	0.145886
276.59	0.643956	0.474473	0.314665	0.21988	0.145605
276.81	0.643577	0.474532	0.315052	0.220528	0.14527
276.98	0.643201	0.474156	0.31478	0.220398	0.145421
277.19	0.643391	0.474232	0.314714	0.220329	0.145337
277.41	0.643213	0.474433	0.314787	0.220252	0.145038
277.59	0.6428	0.474466	0.314493	0.219733	0.144682
277.8	0.642595	0.47432	0.314605	0.219638	0.144637
278	0.642303	0.473643	0.313845	0.218916	0.144819
278.19	0.641699	0.473056	0.313378	0.218172	0.144694
278.39	0.641672	0.472966	0.312917	0.217804	0.144633
278.61	0.641496	0.472355	0.31222	0.217505	0.14451
278.79	0.64229	0.472559	0.312448	0.217952	0.144916
279	0.642446	0.472418	0.311843	0.217886	0.144927
279.2	0.642541	0.472494	0.311625	0.217499	0.145143
279.39	0.642437	0.4729	0.311528	0.217315	0.145522
279.61	0.642391	0.473207	0.311578	0.217177	0.145716
279.79	0.641979	0.473056	0.311725	0.217293	0.145361
280.01	0.641724	0.473142	0.311815	0.218048	0.145318
280.18	0.641169	0.472772	0.311544	0.218183	0.145244
280.4	0.640885	0.472422	0.311561	0.218741	0.145057
280.6	0.640146	0.472109	0.311908	0.218669	0.144773
280.79	0.640212	0.471659	0.312176	0.218746	0.144851
280.99	0.639566	0.471004	0.312112	0.218201	0.144949
281.21	0.639365	0.470986	0.311966	0.218114	0.145186
281.38	0.638907	0.470245	0.311914	0.218115	0.144844
281.59	0.639269	0.470371	0.312181	0.218477	0.145387
281.8	0.639367	0.470237	0.31203	0.218337	0.145817
281.99	0.639259	0.469842	0.311544	0.218008	0.146155
282.19	0.639507	0.469901	0.311013	0.21789	0.146431
282.4	0.639505	0.469972	0.31067	0.218065	0.146309
282.58	0.640015	0.46993	0.310578	0.218266	0.146355
282.79	0.640311	0.47029	0.310836	0.218685	0.146584
283.01	0.640511	0.470608	0.310461	0.218269	0.146326
283.19	0.640741	0.470961	0.310584	0.218053	0.146822
283.4	0.640622	0.471342	0.310495	0.217715	0.146831
283.6	0.639933	0.470892	0.31014	0.217149	0.146345
283.79	0.639416	0.47089	0.309981	0.217121	0.145881
283.99	0.639232	0.47049	0.309616	0.216632	0.145305
284.21	0.63934	0.470447	0.30974	0.216643	0.145156
284.39	0.639329	0.47022	0.310365	0.216759	0.144957
284.6	0.639004	0.469776	0.310162	0.216032	0.144667
284.8	0.638798	0.469177	0.310181	0.215649	0.14421
284.99	0.637828	0.468699	0.309948	0.215092	0.143878
285.21	0.636824	0.468203	0.308896	0.21462	0.143494
285.41	0.6364	0.467926	0.308829	0.214517	0.143433
285.6	0.636131	0.468003	0.308695	0.214275	0.143436
285.8	0.635718	0.467468	0.308377	0.21413	0.143171
286	0.634819	0.466675	0.308061	0.213829	0.142472
286.19	0.634738	0.466853	0.307995	0.21415	0.142538
286.41	0.634259	0.466637	0.30836	0.214102	0.142237
286.59	0.634162	0.466036	0.308595	0.21443	0.142494
286.8	0.63366	0.465996	0.308747	0.214383	0.142493
287	0.63368	0.466032	0.308543	0.214178	0.142334
287.19	0.633029	0.465764	0.30833	0.21411	0.142694
287.41	0.632379	0.465504	0.307862	0.213495	0.142272
287.59	0.632439	0.46567	0.308101	0.213822	0.142296
287.8	0.63252	0.465705	0.308001	0.213679	0.142556
288	0.632834	0.46561	0.307978	0.2134	0.142653
288.19	0.633074	0.465836	0.308375	0.213637	0.143151
288.39	0.633185	0.465723	0.308348	0.213345	0.143216
288.61	0.633234	0.465881	0.308043	0.213061	0.143494
288.79	0.633577	0.466538	0.308235	0.213495	0.143664
289	0.632921	0.466418	0.307608	0.213265	0.143763
289.2	0.632508	0.466627	0.307017	0.212995	0.143636
289.39	0.632876	0.466986	0.307454	0.213637	0.144154
289.59	0.632883	0.466674	0.307465	0.213783	0.143555
289.81	0.632864	0.466434	0.307776	0.214263	0.143603
289.99	0.63237	0.466335	0.308038	0.214065	0.143441
290.2	0.632406	0.466097	0.307801	0.214106	0.143709
290.4	0.632419	0.466008	0.30771	0.213886	0.143852
290.59	0.632362	0.465666	0.307623	0.214002	0.143667
290.79	0.632859	0.466394	0.307872	0.214383	0.143804
291.01	0.632745	0.466578	0.308069	0.214735	0.143512
291.2	0.633128	0.466273	0.308202	0.214851	0.143502
291.4	0.63286	0.466166	0.308002	0.214948	0.142662
291.6	0.632786	0.465945	0.307993	0.215058	0.142693
291.79	0.632426	0.465479	0.307295	0.214566	0.142565
292.01	0.632316	0.464943	0.307012	0.214268	0.142222
292.19	0.632008	0.464577	0.307174	0.21363	0.141918
292.4	0.63149	0.46437	0.306955	0.213262	0.141614
292.6	0.631217	0.464211	0.306891	0.21335	0.141627
292.79	0.630657	0.463741	0.30583	0.213146	0.141366
292.99	0.629464	0.462706	0.3055	0.212455	0.141136
293.21	0.629108	0.462551	0.305102	0.211918	0.14142
293.4	0.628276	0.461889	0.305126	0.211882	0.141454
293.6	0.627378	0.461103	0.305124	0.211829	0.141421
293.79	0.626891	0.460703	0.304922	0.211658	0.141964
293.99	0.626432	0.460474	0.305004	0.211204	0.142288
294.21	0.626659	0.460466	0.30469	0.211492	0.142894
294.41	0.62708	0.461049	0.30512	0.211976	0.143504
294.6	0.627187	0.460573	0.305185	0.212285	0.143726
294.8	0.627971	0.461239	0.306104	0.212917	0.144375
294.99	0.627941	0.461033	0.306146	0.212702	0.143978
295.19	0.628976	0.461178	0.305982	0.212694	0.144118
295.41	0.628841	0.461426	0.305844	0.212853	0.143969
295.6	0.628976	0.461309	0.305129	0.2129	0.1437
295.8	0.629397	0.461248	0.304841	0.212719	0.14366
296	0.629016	0.460506	0.304306	0.212074	0.14286
296.19	0.628369	0.460082	0.304056	0.211389	0.141986
296.39	0.627919	0.45956	0.30296	0.21119	0.141187
296.59	0.627778	0.459641	0.302946	0.211756	0.141092
296.8	0.627308	0.459382	0.302286	0.211273	0.140689
297	0.626543	0.459037	0.302534	0.21083	0.140663
297.2	0.626039	0.459108	0.302079	0.210752	0.140428
297.39	0.625169	0.458928	0.301741	0.210723	0.139932
297.61	0.624917	0.45892	0.301953	0.21106	0.139992
297.81	0.624684	0.458992	0.301782	0.210901	0.139836
298	0.624346	0.459322	0.30226	0.210971	0.139762
298.2	0.624269	0.459381	0.302207	0.211118	0.139676
298.4	0.62407	0.459445	0.30241	0.210764	0.139539
298.61	0.623894	0.459268	0.302388	0.210742	0.139418
298.81	0.623795	0.460053	0.302862	0.210595	0.139494
299	0.623602	0.459902	0.302624	0.210018	0.13929
299.2	0.623565	0.459834	0.302483	0.209936	0.139394
299.4	0.623544	0.459787	0.302589	0.210204	0.13955
299.6	0.62349	0.459334	0.302588	0.21018	0.139521
299.81	0.623449	0.458925	0.302782	0.209986	0.139861
299.99	0.622884	0.458396	0.302019	0.209739	0.139381
300.2	0.623015	0.458717	0.301941	0.210225	0.139464
300.4	0.622918	0.45891	0.301859	0.210501	0.139891
300.59	0.622628	0.458902	0.302388	0.211133	0.14017
300.79	0.622769	0.458713	0.302047	0.211076	0.139936
301.01	0.622469	0.458265	0.301856	0.210778	0.140148
301.2	0.622347	0.458583	0.301641	0.210892	0.140012
301.4	0.622421	0.458495	0.301518	0.210623	0.140186
301.6	0.622299	0.45831	0.301914	0.210377	0.139897
301.79	0.622436	0.458189	0.301801	0.210175	0.13932
301.99	0.622085	0.458129	0.301934	0.209766	0.139114
302.21	0.622025	0.457894	0.301652	0.209984	0.138888
302.4	0.622125	0.458196	0.30165	0.210138	0.139164
302.58	0.622392	0.458341	0.301856	0.210534	0.13949
302.8	0.622212	0.458336	0.30185	0.210238	0.139804
302.99	0.622047	0.457752	0.30166	0.210062	0.139808
303.19	0.621526	0.456893	0.301063	0.209791	0.139674
303.41	0.6223	0.456921	0.301262	0.210109	0.140171
303.6	0.621834	0.45619	0.300571	0.209767	0.140026
303.8	0.621658	0.456177	0.300016	0.209788	0.140041
304	0.621648	0.456621	0.299993	0.210333	0.140498
304.19	0.621499	0.45667	0.300261	0.210552	0.140549
304.41	0.62069	0.456149	0.300064	0.210094	0.140321
304.6	0.620229	0.455553	0.299948	0.210042	0.139977
304.8	0.620143	0.455861	0.299611	0.209997	0.140019
305	0.6197	0.45565	0.299516	0.209208	0.139933
305.2	0.618796	0.455259	0.299384	0.208879	0.139629
305.41	0.618457	0.454562	0.299136	0.208075	0.139109
305.59	0.618406	0.454908	0.299551	0.207942	0.13893
305.81	0.61882	0.455281	0.299704	0.207909	0.139041
306	0.61878	0.455233	0.299982	0.208066	0.139191
306.19	0.619239	0.455647	0.300348	0.208755	0.139887
306.39	0.619472	0.455833	0.300849	0.208829	0.140523
306.61	0.619841	0.45584	0.301073	0.209054	0.140771
306.8	0.619491	0.455508	0.300971	0.208633	0.140886
306.98	0.619222	0.454674	0.300764	0.208345	0.140669
307.2	0.619315	0.453851	0.300529	0.207954	0.140337
307.39	0.619782	0.45381	0.300609	0.20794	0.140149
307.59	0.619418	0.453258	0.300302	0.20749	0.139594
307.81	0.619864	0.453548	0.300894	0.207589	0.13961
308	0.619897	0.453138	0.301316	0.207813	0.139217
308.18	0.619308	0.452111	0.300706	0.207175	0.138146
308.4	0.619095	0.451823	0.300379	0.207002	0.137829
308.59	0.618881	0.451427	0.300344	0.207322	0.13783
308.79	0.618495	0.451505	0.30015	0.207623	0.137659
309.01	0.617698	0.450659	0.299769	0.207129	0.136973
309.2	0.6169	0.450238	0.299337	0.206987	0.136588
309.4	0.616545	0.450431	0.299306	0.207012	0.136334
309.6	0.61655	0.450898	0.299583	0.207568	0.136666
309.79	0.616239	0.450864	0.299031	0.207406	0.136928
310.01	0.615751	0.450726	0.298791	0.207582	0.137134
310.21	0.615308	0.451083	0.298397	0.207665	0.13773
310.4	0.61482	0.450906	0.298052	0.207562	0.137742
310.6	0.614151	0.45054	0.297569	0.207332	0.137828
310.81	0.613719	0.450516	0.297088	0.207252	0.13795
311.01	0.613764	0.450345	0.296471	0.207237	0.13796
311.2	0.613955	0.450383	0.296392	0.206919	0.137962
311.4	0.614001	0.450506	0.296304	0.206952	0.138257
311.6	0.614387	0.450796	0.296439	0.2067	0.138529
311.79	0.614716	0.450564	0.296427	0.207322	0.138767
312.01	0.614955	0.449994	0.296499	0.20768	0.138705
312.21	0.615305	0.4498	0.296918	0.20778	0.138909
312.4	0.615629	0.449966	0.297137	0.208224	0.139049
312.6	0.615327	0.449652	0.297259	0.208645	0.139252
312.8	0.61512	0.449565	0.297308	0.208456	0.138867
312.99	0.614762	0.449173	0.296853	0.207904	0.138378
313.19	0.614743	0.449513	0.296917	0.208401	0.138267
313.41	0.614159	0.449332	0.29701	0.208037	0.137762
313.6	0.613693	0.449253	0.296807	0.207735	0.137773
313.78	0.61341	0.449295	0.296641	0.207131	0.137837
314	0.613214	0.449756	0.296604	0.206882	0.138144
314.19	0.613045	0.45012	0.296535	0.206582	0.138138
314.39	0.612226	0.449836	0.296055	0.206292	0.137581
314.61	0.611774	0.449888	0.295564	0.206303	0.137396
314.8	0.611951	0.450699	0.295617	0.206388	0.137307
314.99	0.612299	0.451128	0.295797	0.206415	0.137639
315.2	0.612417	0.451523	0.296024	0.206284	0.137911
315.39	0.611966	0.45145	0.295795	0.206051	0.137985
315.59	0.612121	0.451586	0.295822	0.205967	0.138229
315.8	0.611922	0.450722	0.295881	0.2061	0.138202
315.98	0.612176	0.450716	0.296539	0.205955	0.138162
316.19	0.612364	0.450374	0.296603	0.205724	0.138122
316.41	0.611797	0.449517	0.295864	0.205705	0.138014
316.59	0.611728	0.449013	0.295904	0.205601	0.138007
316.81	0.611953	0.4487	0.295744	0.205507	0.138084
317	0.611776	0.448352	0.295279	0.205797	0.13787
317.19	0.611079	0.448373	0.294826	0.205892	0.137347
317.4	0.610692	0.448523	0.294948	0.205514	0.137055
317.59	0.610313	0.448368	0.294794	0.205622	0.137174
317.79	0.609798	0.447971	0.294375	0.205207	0.136899
318.01	0.609749	0.448225	0.294707	0.205417	0.137041
318.18	0.609846	0.448337	0.294816	0.205413	0.136514
318.39	0.609778	0.448578	0.294864	0.206137	0.136763
318.6	0.610149	0.448823	0.29501	0.205985	0.136819
318.79	0.610293	0.448857	0.295149	0.205441	0.136545
319.01	0.61	0.448666	0.294664	0.205523	0.136684
319.2	0.609527	0.447935	0.293762	0.204499	0.13621
319.38	0.608772	0.447373	0.293215	0.203651	0.135874
319.6	0.608695	0.44706	0.292995	0.203313	0.135896
319.79	0.608626	0.446426	0.292831	0.202976	0.135575
319.99	0.608775	0.446261	0.292902	0.203079	0.135599
320.21	0.608691	0.445665	0.29276	0.202958	0.135846
320.38	0.608283	0.445076	0.292588	0.202922	0.136045
320.59	0.608441	0.445047	0.292182	0.203285	0.135988
320.8	0.608046	0.444864	0.291377	0.203205	0.135885
320.99	0.607177	0.444638	0.29087	0.203014	0.135415
321.19	0.606987	0.444812	0.290979	0.202681	0.135528
321.4	0.606957	0.444795	0.29165	0.202866	0.135856
321.58	0.606448	0.444782	0.291549	0.203025	0.136032
321.79	0.606646	0.444841	0.291902	0.203179	0.136337
322.01	0.607636	0.445551	0.292932	0.203631	0.137054
322.19	0.608416	0.445802	0.293641	0.203676	0.137187
322.41	0.60877	0.445633	0.293876	0.204056	0.13767
322.6	0.608785	0.445651	0.293943	0.203982	0.137418
322.79	0.608586	0.445727	0.293749	0.203994	0.137568
323	0.608218	0.44581	0.293755	0.204352	0.137657
323.21	0.608201	0.445521	0.293291	0.204041	0.137395
323.41	0.607712	0.445529	0.293603	0.204246	0.137026
323.6	0.607638	0.445148	0.293614	0.204075	0.136532
323.8	0.607308	0.444969	0.293058	0.203841	0.136169
323.99	0.606933	0.444541	0.292773	0.20374	0.13586
324.21	0.606665	0.444167	0.292564	0.203618	0.135562
324.39	0.606131	0.443796	0.292151	0.203387	0.135066
324.61	0.605408	0.443523	0.291558	0.203231	0.134401
324.78	0.604492	0.443127	0.291123	0.202248	0.134245
325	0.603644	0.44263	0.291227	0.201945	0.134255
325.2	0.603482	0.442428	0.291166	0.202043	0.134242
325.39	0.603001	0.442237	0.291182	0.201888	0.133734
325.59	0.603235	0.442221	0.291126	0.201861	0.134051
325.81	0.603665	0.441638	0.291143	0.201501	0.134127
325.98	0.603892	0.441624	0.291364	0.201573	0.13423
326.19	0.604409	0.44156	0.291784	0.201884	0.134367
326.4	0.60406	0.441567	0.291432	0.202133	0.134557
326.59	0.604503	0.44257	0.291955	0.202516	0.13504
326.79	0.604439	0.442523	0.291796	0.202651	0.135132
327	0.604274	0.442252	0.291918	0.202617	0.135156
327.18	0.604614	0.442713	0.292285	0.203138	0.135472
327.39	0.604684	0.442909	0.292901	0.203272	0.135144
327.61	0.604997	0.443191	0.292617	0.203144	0.135106
327.79	0.604806	0.44321	0.292028	0.202923	0.134898
328	0.604431	0.442837	0.291824	0.202637	0.134645
328.2	0.604429	0.442964	0.292043	0.202493	0.134856
328.39	0.603723	0.44329	0.291979	0.202416	0.134595
328.59	0.602912	0.44322	0.291432	0.202151	0.134504
328.81	0.602848	0.443097	0.291054	0.20178	0.134749
328.99	0.602515	0.443276	0.291138	0.202306	0.134848
329.2	0.602662	0.443385	0.290984	0.202447	0.134889
329.4	0.602586	0.443328	0.291292	0.202108	0.13477
329.59	0.602793	0.44317	0.291153	0.20206	0.134919
329.81	0.602689	0.442795	0.290824	0.2019	0.134734
330.01	0.602634	0.442776	0.290758	0.202205	0.134709
330.21	0.602966	0.442861	0.290585	0.202342	0.134875
330.38	0.602449	0.442442	0.290031	0.202216	0.134674
330.6	0.60255	0.442309	0.289817	0.202221	0.13472
330.8	0.602178	0.441639	0.289389	0.202333	0.134633
330.99	0.60186	0.44131	0.289578	0.201943	0.134111
331.19	0.60222	0.441724	0.290141	0.202517	0.134068
331.41	0.602493	0.441764	0.290513	0.202855	0.133964
331.58	0.602496	0.441309	0.290128	0.202816	0.134016
331.79	0.601607	0.440567	0.289841	0.202276	0.133896
332.01	0.600715	0.439945	0.289541	0.201888	0.133818
332.19	0.600602	0.439834	0.289766	0.202196	0.13442
332.4	0.599816	0.439423	0.289557	0.202109	0.134345
332.6	0.599582	0.439039	0.289567	0.201758	0.134236
332.79	0.599721	0.438697	0.289296	0.201508	0.134272
332.99	0.599469	0.439067	0.289683	0.201489	0.134487
333.21	0.600025	0.439209	0.289526	0.201573	0.134438
333.39	0.599727	0.439096	0.28911	0.201406	0.134077
333.6	0.600055	0.43926	0.28884	0.201209	0.134124
333.8	0.600512	0.439515	0.288825	0.201219	0.134181
334	0.600146	0.439366	0.288434	0.200892	0.133922
334.2	0.599899	0.439055	0.28772	0.200342	0.133861
334.41	0.599465	0.43869	0.287104	0.199901	0.133332
334.59	0.598808	0.438841	0.286556	0.199358	0.132973
334.8	0.598966	0.438865	0.286822	0.199405	0.13278
335	0.598486	0.438565	0.286677	0.198954	0.132025
335.19	0.598818	0.438954	0.28659	0.199391	0.132341
335.41	0.598615	0.439349	0.287041	0.199481	0.132829
335.61	0.59818	0.438651	0.286929	0.19915	0.132835
335.8	0.597624	0.438094	0.287064	0.199038	0.132675
336	0.597169	0.437705	0.286924	0.198682	0.132626
336.2	0.597188	0.437486	0.287181	0.198843	0.133073
336.39	0.59729	0.437195	0.286897	0.199111	0.132919
336.61	0.597219	0.436965	0.286831	0.199322	0.132474
336.79	0.597211	0.436468	0.286543	0.199266	0.132466
337	0.597296	0.436548	0.286519	0.199192	0.132243
337.18	0.597288	0.436147	0.285942	0.199606	0.132283
337.4	0.596691	0.435453	0.285316	0.198977	0.132086
337.61	0.596572	0.435235	0.285355	0.198591	0.132361
337.79	0.596362	0.434827	0.285277	0.198374	0.1322
338	0.595741	0.434519	0.285156	0.19834	0.132141
338.2	0.595614	0.434417	0.285165	0.198207	0.132264
338.39	0.595604	0.434804	0.285588	0.198658	0.132572
338.59	0.594996	0.435248	0.285434	0.199277	0.132874
338.81	0.595067	0.435475	0.285951	0.199916	0.133209
338.99	0.595087	0.435595	0.28597	0.200022	0.13325
339.2	0.595367	0.435915	0.286246	0.200508	0.133551
339.4	0.595159	0.435932	0.286695	0.200217	0.133739
339.59	0.595764	0.435907	0.287204	0.200626	0.133797
339.79	0.596017	0.436115	0.287178	0.200774	0.133803
340.01	0.595733	0.436689	0.28743	0.200844	0.134063
340.2	0.596375	0.437004	0.28764	0.20144	0.134398
340.4	0.59656	0.437166	0.287406	0.201495	0.134198
340.6	0.596188	0.436723	0.287194	0.200913	0.133595
340.79	0.595781	0.436361	0.286882	0.200418	0.13331
340.99	0.595799	0.43628	0.286313	0.199864	0.133122
341.21	0.59499	0.435622	0.285897	0.199325	0.132802
341.4	0.594636	0.435308	0.285395	0.198661	0.13249
341.6	0.594187	0.435366	0.285141	0.198573	0.132172
341.8	0.593846	0.434952	0.284818	0.198361	0.131861
341.99	0.593059	0.434646	0.284366	0.197949	0.131422
342.21	0.592668	0.434392	0.284016	0.197518	0.131566
342.41	0.592254	0.433912	0.283699	0.197604	0.131296
342.6	0.591326	0.433271	0.282978	0.197406	0.130923
342.8	0.591184	0.432861	0.282932	0.197338	0.130856
343	0.591587	0.432387	0.28329	0.197589	0.130741
343.21	0.591401	0.432174	0.283216	0.197651	0.130705
343.39	0.591191	0.432297	0.283338	0.197646	0.130774
343.61	0.592007	0.432727	0.283891	0.198507	0.131346
343.8	0.591977	0.432658	0.283947	0.198538	0.131211
343.99	0.591893	0.432999	0.284524	0.198783	0.131366
344.19	0.592093	0.433048	0.284686	0.198998	0.131428
344.41	0.591989	0.432924	0.284682	0.198573	0.13128
344.59	0.59212	0.432977	0.284841	0.19866	0.131528
344.8	0.592224	0.43351	0.285391	0.199368	0.132145
345	0.592769	0.434006	0.28573	0.199352	0.132429
345.19	0.592077	0.434074	0.285541	0.199234	0.131958
345.39	0.591817	0.434269	0.285203	0.199269	0.132075
345.61	0.591463	0.434127	0.284869	0.199133	0.131582
345.8	0.590908	0.433383	0.284557	0.19872	0.131634
346	0.590202	0.433171	0.284148	0.19808	0.131111
346.2	0.590619	0.433089	0.28412	0.198019	0.130932
346.39	0.590416	0.433	0.283909	0.197774	0.130628
346.59	0.589775	0.432537	0.283204	0.197434	0.130685
346.81	0.589778	0.432368	0.28303	0.197338	0.130465
347	0.590119	0.432961	0.28331	0.197578	0.130848
347.2	0.590231	0.433317	0.282852	0.197523	0.131149
347.4	0.58993	0.433551	0.282781	0.197561	0.131676
347.59	0.590186	0.433452	0.282821	0.197332	0.131663
347.81	0.589844	0.433238	0.283028	0.197343	0.131682
348	0.589483	0.433219	0.282696	0.197018	0.131588
348.2	0.589422	0.433023	0.282817	0.196897	0.131741
348.4	0.589485	0.432867	0.282664	0.196618	0.132182
348.6	0.589678	0.432896	0.282938	0.197088	0.132641
348.79	0.589177	0.432676	0.283441	0.19678	0.132545
349.01	0.588893	0.432657	0.283143	0.19661	0.132206
349.2	0.588114	0.432081	0.282699	0.196357	0.13139
349.4	0.588137	0.431386	0.282823	0.196397	0.131314
349.59	0.588187	0.430564	0.282984	0.196093	0.130864
349.8	0.588045	0.429906	0.282532	0.196042	0.130533
350.01	0.588663	0.430054	0.282542	0.196048	0.130592
350.19	0.588816	0.430071	0.282506	0.196283	0.130794
350.4	0.588582	0.430186	0.282458	0.196376	0.130873
350.6	0.588253	0.429641	0.282097	0.196432	0.130992
350.79	0.588324	0.429637	0.282105	0.196672	0.1309
350.99	0.588242	0.429804	0.281861	0.19682	0.131321
351.21	0.587942	0.42982	0.281632	0.196449	0.131274
351.4	0.587277	0.429435	0.28131	0.195934	0.131047
351.58	0.587312	0.429325	0.281118	0.196364	0.130786
351.8	0.587178	0.429529	0.281015	0.196771	0.13071
351.99	0.586954	0.42931	0.280336	0.196144	0.130102
352.19	0.587127	0.429218	0.280369	0.196315	0.129879
352.41	0.58657	0.428941	0.27986	0.196124	0.129602
352.6	0.586121	0.428702	0.27963	0.195763	0.129206
352.78	0.585652	0.428775	0.279792	0.19525	0.12872
353	0.585785	0.428894	0.279804	0.195747	0.12871
353.19	0.585753	0.42836	0.279683	0.195439	0.128173
353.39	0.586511	0.428255	0.279961	0.19576	0.128407
353.61	0.586956	0.428433	0.28031	0.195924	0.128561
353.8	0.587004	0.428393	0.279797	0.196037	0.128455
354	0.587555	0.428885	0.280326	0.196243	0.129175
354.2	0.586998	0.42935	0.280506	0.196165	0.129275
354.39	0.587225	0.429293	0.280665	0.196005	0.129315
354.61	0.587197	0.429513	0.280603	0.195623	0.129813
354.81	0.587182	0.429075	0.280265	0.195099	0.129544
355	0.58705	0.429144	0.28029	0.194481	0.129664
355.2	0.586362	0.429359	0.280268	0.194042	0.129524
355.4	0.585896	0.429004	0.280122	0.194053	0.12945
355.61	0.586254	0.429527	0.280791	0.195051	0.129902
355.79	0.585861	0.429569	0.28075	0.194914	0.12989
356	0.585588	0.429067	0.280016	0.194559	0.129718
356.2	0.585328	0.428862	0.279616	0.194514	0.129888
356.39	0.584853	0.428703	0.279156	0.194397	0.130132
356.59	0.584601	0.428644	0.278708	0.194544	0.130187
356.81	0.58439	0.42827	0.278752	0.19486	0.130003
357	0.583802	0.427795	0.278724	0.195377	0.129817
357.18	0.583618	0.427608	0.278517	0.19552	0.129678
357.4	0.583602	0.427284	0.278763	0.196079	0.12979
357.59	0.583474	0.427286	0.278837	0.196224	0.130005
357.79	0.583347	0.426809	0.278341	0.195895	0.129744
358.01	0.583564	0.426718	0.278394	0.195689	0.129992
358.2	0.583846	0.426739	0.278249	0.195243	0.129922
358.38	0.584349	0.426388	0.278269	0.19507	0.129857
358.6	0.584352	0.425966	0.278044	0.194534	0.129696
358.79	0.58413	0.425327	0.277853	0.1939	0.128854
358.99	0.58435	0.425689	0.278394	0.19395	0.128976
359.21	0.583748	0.42577	0.278764	0.19392	0.128819
359.4	0.583872	0.425873	0.279282	0.193766	0.128763
359.6	0.584368	0.42628	0.279786	0.194227	0.128946
359.8	0.583998	0.425961	0.279375	0.193445	0.129087
359.99	0.583676	0.425508	0.278604	0.192784	0.128873
360.21	0.583075	0.425284	0.278377	0.192591	0.128741
360.4	0.582831	0.425321	0.278182	0.19292	0.128615
360.6	0.582164	0.425376	0.278123	0.193052	0.128376
360.8	0.581587	0.425613	0.278431	0.193454	0.12837
361.01	0.581216	0.426089	0.27903	0.193879	0.128835
361.19	0.581332	0.426553	0.279569	0.193924	0.129256
361.41	0.581386	0.4268	0.279977	0.194608	0.129655
361.6	0.581735	0.427272	0.280137	0.194725	0.130506
361.79	0.581787	0.427403	0.280131	0.194434	0.13068
362	0.581797	0.427191	0.279922	0.194142	0.13071
362.19	0.581928	0.427056	0.279614	0.194131	0.130654
362.41	0.581948	0.427128	0.279491	0.194095	0.13044
362.6	0.5818	0.426873	0.279091	0.193661	0.130227
362.78	0.581641	0.426832	0.279061	0.193355	0.129877
363	0.582174	0.426998	0.279248	0.193797	0.130083
363.19	0.581886	0.427131	0.279453	0.193923	0.130242
363.39	0.582235	0.426811	0.279244	0.193818	0.130254
363.61	0.582161	0.426325	0.278945	0.193517	0.130155
363.8	0.582136	0.42595	0.278819	0.193259	0.130445
363.98	0.581707	0.425246	0.278157	0.193344	0.130025
364.2	0.580834	0.424653	0.278389	0.193464	0.129603
364.39	0.580756	0.424565	0.278296	0.193925	0.129708
364.59	0.580348	0.424394	0.278094	0.193985	0.129617
364.81	0.580277	0.424348	0.278658	0.194062	0.129545
365	0.580063	0.424133	0.278588	0.19384	0.129413
365.19	0.580541	0.424126	0.278751	0.193934	0.129309
365.4	0.580509	0.42415	0.278708	0.194181	0.129127
365.59	0.580407	0.423626	0.278297	0.193719	0.129233
365.79	0.579572	0.423497	0.277783	0.193168	0.128766
366	0.579376	0.423458	0.277475	0.19338	0.128386
366.2	0.579063	0.423397	0.277063	0.193227	0.128062
366.4	0.579154	0.424009	0.277258	0.192998	0.127788
366.61	0.57856	0.424135	0.277261	0.192868	0.127541
366.79	0.578419	0.424563	0.277306	0.193105	0.127471
367.01	0.578575	0.424967	0.277626	0.193522	0.127601
367.2	0.578088	0.425191	0.277822	0.19351	0.127674
367.39	0.578231	0.425083	0.277902	0.19341	0.127628
367.6	0.578359	0.425473	0.278511	0.19359	0.127937
367.81	0.578507	0.425829	0.278533	0.193941	0.128188
368.01	0.577973	0.425143	0.278192	0.193565	0.127704
368.2	0.577684	0.424931	0.278571	0.193445	0.127953
368.4	0.577984	0.425084	0.278074	0.193617	0.127896
368.6	0.578013	0.424522	0.278063	0.193198	0.128103
368.79	0.578022	0.424246	0.278286	0.192912	0.128165
369.01	0.578093	0.423867	0.277805	0.192908	0.128102
369.21	0.578036	0.422874	0.277304	0.192844	0.127871
369.4	0.577659	0.422375	0.27625	0.192687	0.127663
369.59	0.577424	0.421516	0.275441	0.192222	0.127806
369.8	0.577103	0.421458	0.275058	0.19202	0.127888
369.99	0.577367	0.421443	0.274908	0.19234	0.127912
370.19	0.578019	0.421612	0.274932	0.192081	0.128193
370.41	0.578059	0.42175	0.274881	0.192056	0.12804
370.58	0.577388	0.421438	0.274615	0.191884	0.127869
370.79	0.576983	0.42105	0.274335	0.191633	0.12804
371	0.576688	0.420704	0.274539	0.191469	0.128429
371.19	0.576274	0.420438	0.274364	0.19122	0.128339
371.39	0.576853	0.420604	0.274814	0.191361	0.128678
371.61	0.577024	0.421158	0.275105	0.191487	0.128863
371.78	0.577179	0.421232	0.275279	0.191504	0.128472
371.99	0.57711	0.421029	0.275815	0.191311	0.128223
372.21	0.577452	0.421109	0.276199	0.191425	0.128612
372.39	0.577004	0.420907	0.276023	0.190921	0.128333
372.61	0.576729	0.420551	0.276465	0.190616	0.128782
372.8	0.576274	0.420574	0.276139	0.190486	0.128641
372.99	0.5757	0.420656	0.27601	0.190345	0.128296
373.2	0.575177	0.420454	0.275215	0.190012	0.128048
373.41	0.575326	0.420825	0.274708	0.189865	0.127871
373.59	0.575272	0.420519	0.274216	0.189486	0.127548
373.81	0.575404	0.420998	0.274083	0.189773	0.127383
374	0.575037	0.421087	0.273697	0.189738	0.12714
374.19	0.575074	0.42102	0.273997	0.189846	0.126819
374.41	0.574167	0.420598	0.273859	0.18974	0.126476
374.61	0.573709	0.420439	0.273961	0.18965	0.12676
374.8	0.573169	0.420108	0.273712	0.189507	0.126887
374.98	0.572984	0.419981	0.27359	0.189572	0.127022
375.2	0.573164	0.419807	0.273904	0.190067	0.126915
375.4	0.573809	0.420099	0.27431	0.191008	0.127183
375.59	0.573747	0.419923	0.274555	0.191426	0.127205
375.79	0.574043	0.419553	0.275269	0.191793	0.127258
376.01	0.573766	0.41944	0.275525	0.191435	0.127514
376.18	0.574181	0.419058	0.2754	0.191459	0.128333
376.39	0.573763	0.418658	0.275186	0.190909	0.12808
376.61	0.573087	0.418237	0.274787	0.190534	0.127662
376.79	0.572424	0.4179	0.274092	0.190195	0.127402
377	0.571995	0.417712	0.273738	0.189925	0.126954
377.2	0.571845	0.417398	0.273218	0.189481	0.126707
377.39	0.572123	0.416747	0.272767	0.18915	0.126207
377.59	0.572237	0.416292	0.272152	0.188898	0.12576
377.81	0.57184	0.416098	0.271821	0.188676	0.125066
377.99	0.571387	0.415782	0.271627	0.1879	0.124804
378.2	0.571578	0.415748	0.271974	0.187845	0.124562
378.4	0.571792	0.416046	0.272156	0.187718	0.124725
378.59	0.571927	0.416114	0.271968	0.187683	0.124839
378.8	0.572218	0.416497	0.271865	0.187737	0.12483
379.01	0.572401	0.416975	0.272114	0.187934	0.12499
379.19	0.572775	0.417913	0.272676	0.188487	0.125479
379.4	0.57305	0.418328	0.272652	0.188875	0.125893
379.6	0.572364	0.418433	0.272715	0.188914	0.126064
379.79	0.572312	0.418866	0.273023	0.18924	0.126374
380.01	0.572439	0.419263	0.27307	0.189078	0.126484
380.21	0.572193	0.418906	0.272888	0.189263	0.126725
380.41	0.571464	0.418795	0.272778	0.189066	0.126283
380.58	0.570361	0.41827	0.272479	0.188777	0.126133
380.8	0.570235	0.418593	0.273003	0.189391	0.126565
381	0.570231	0.418571	0.272954	0.189515	0.126238
381.19	0.570583	0.418402	0.273258	0.189584	0.126456
381.41	0.570916	0.417896	0.27348	0.18985	0.126494
381.6	0.570504	0.417496	0.273145	0.189635	0.12624
381.78	0.569571	0.416848	0.272401	0.189039	0.125668
382	0.56965	0.416713	0.272618	0.189067	0.125804
382.21	0.569499	0.415848	0.272294	0.188793	0.125427
382.39	0.569233	0.415334	0.271925	0.188532	0.125279
382.6	0.569259	0.415116	0.271702	0.18851	0.125346
382.8	0.569758	0.415733	0.271839	0.188451	0.125422
382.99	0.569385	0.415605	0.271507	0.187981	0.125272
383.19	0.569076	0.415805	0.27125	0.187684	0.125388
383.41	0.568954	0.415504	0.271079	0.187532	0.125742
383.59	0.568971	0.415428	0.270922	0.187726	0.125951
383.8	0.569513	0.415558	0.271303	0.188104	0.126293
384	0.56936	0.415399	0.270888	0.187704	0.12635
384.19	0.569112	0.415411	0.270873	0.187863	0.126352
384.39	0.568752	0.415327	0.270969	0.187753	0.125953
384.61	0.568767	0.415574	0.270964	0.187869	0.12559
384.8	0.569083	0.416244	0.271377	0.188135	0.125135
385	0.569246	0.416436	0.271288	0.188353	0.124872
385.2	0.569347	0.416167	0.271404	0.18842	0.12476
385.4	0.568733	0.415457	0.27126	0.188164	0.124457
385.61	0.568391	0.415197	0.270625	0.187526	0.124054
385.81	0.567887	0.414654	0.270117	0.187298	0.123375
386	0.567946	0.414298	0.270169	0.187572	0.123345
386.2	0.567278	0.413413	0.269685	0.187001	0.123131
386.4	0.567179	0.413489	0.26956	0.18708	0.12331
386.59	0.566831	0.413444	0.269486	0.187205	0.123182
386.81	0.566654	0.413425	0.269214	0.186989	0.123107
387.01	0.566072	0.413051	0.268579	0.186496	0.123246
387.2	0.566089	0.413497	0.268442	0.186437	0.1237
387.38	0.566017	0.413303	0.268174	0.186099	0.124142
387.6	0.566302	0.413401	0.268139	0.186266	0.124672
387.81	0.565922	0.413437	0.268109	0.186591	0.124739
387.99	0.565713	0.413386	0.26765	0.186548	0.124722
388.2	0.565552	0.413282	0.267756	0.1866	0.124303
388.4	0.565459	0.413028	0.267963	0.186226	0.124027
388.59	0.566149	0.413519	0.267986	0.186232	0.124052
388.79	0.566058	0.413239	0.268033	0.186143	0.123677
389.01	0.56575	0.41297	0.267677	0.186184	0.123728
389.19	0.565844	0.412204	0.267003	0.185842	0.123366
389.4	0.565989	0.411674	0.266929	0.185507	0.123135
389.6	0.566017	0.411502	0.266519	0.185188	0.123076
389.79	0.565945	0.411106	0.266395	0.185168	0.122989
389.99	0.565566	0.410792	0.266301	0.185334	0.123078
390.21	0.565387	0.410738	0.266231	0.185466	0.123229
390.4	0.565094	0.411174	0.265921	0.185815	0.123532
390.6	0.564785	0.411231	0.265868	0.186054	0.123621
390.8	0.565038	0.411416	0.266366	0.186778	0.124033
390.99	0.564849	0.41168	0.266485	0.186657	0.124203
391.21	0.565069	0.412127	0.267113	0.186837	0.124497
391.41	0.564543	0.412101	0.267333	0.186684	0.125093
391.6	0.564447	0.412601	0.267866	0.186814	0.125278
391.8	0.564329	0.412361	0.268393	0.186904	0.124823
392	0.564329	0.412317	0.268617	0.18693	0.124497
392.19	0.563832	0.412255	0.26925	0.186698	0.124259
392.41	0.563805	0.412134	0.269794	0.186751	0.124339
392.61	0.563637	0.412433	0.269961	0.186706	0.123993
392.8	0.563556	0.412344	0.269928	0.186563	0.123628
392.98	0.563168	0.411912	0.269377	0.186247	0.123282
393.2	0.563813	0.411588	0.26922	0.186462	0.123059
393.41	0.56338	0.410906	0.26903	0.185768	0.122758
393.59	0.563611	0.410881	0.268868	0.185965	0.123267
393.81	0.563807	0.410838	0.268784	0.185855	0.12319
394	0.564058	0.410961	0.26853	0.186128	0.123429
394.19	0.564477	0.411256	0.268165	0.185991	0.123698
394.4	0.56445	0.411122	0.267993	0.18607	0.124095
394.61	0.564677	0.410943	0.268553	0.186299	0.124489
394.79	0.564698	0.410564	0.268902	0.186844	0.124616
395	0.564794	0.410746	0.268992	0.186122	0.1247
395.2	0.5648	0.410891	0.26921	0.185923	0.124891
395.39	0.56433	0.411084	0.268935	0.185868	0.125142
395.59	0.563855	0.41056	0.268544	0.185384	0.124528
395.81	0.563268	0.409722	0.267868	0.185003	0.123952
396	0.562673	0.409624	0.267769	0.185184	0.123859
396.2	0.562505	0.40986	0.268362	0.185972	0.124165
396.4	0.562352	0.409997	0.267954	0.186234	0.124087
396.59	0.562147	0.410569	0.267646	0.186267	0.123834
396.79	0.562126	0.410335	0.267269	0.186228	0.123628
397.01	0.561701	0.40969	0.266902	0.186105	0.123104
397.2	0.561723	0.409759	0.266783	0.186109	0.122959
397.4	0.56114	0.409564	0.266613	0.185797	0.122851
397.6	0.561588	0.409431	0.266268	0.185706	0.122995
397.79	0.561691	0.409129	0.265772	0.185027	0.122485
398.01	0.562111	0.409455	0.265712	0.18484	0.122782
398.21	0.561895	0.409158	0.265519	0.184298	0.122276
398.4	0.562087	0.409196	0.265902	0.184819	0.122673
398.6	0.56235	0.409429	0.266294	0.184856	0.123008
398.8	0.5623	0.409049	0.265824	0.184712	0.122584
399.01	0.562472	0.409668	0.265952	0.184731	0.122967
399.19	0.561912	0.409637	0.265632	0.185056	0.122735
399.41	0.56143	0.409556	0.265289	0.184793	0.123002
399.6	0.560873	0.408726	0.265247	0.184703	0.123075
399.79	0.56063	0.408641	0.265783	0.185038	0.123094
[truncated: 401 more rows]

## Sheet: Fig 2d
Time, seconds	1000 nM	500 nM	250 nM	125 nM	62.5 nM
0	0.016985	0.012469	0.00776	0.00885	0.008199
0.2	0.024364	0.017102	0.010011	0.010794	0.008964
0.4	0.033381	0.022148	0.012636	0.012442	0.009766
0.6	0.043002	0.028009	0.015575	0.014365	0.010811
0.8	0.053793	0.034422	0.019099	0.016682	0.011966
1	0.06502	0.041005	0.022844	0.019092	0.013034
1.2	0.076423	0.048211	0.026898	0.021871	0.01413
1.4	0.087762	0.05523	0.031051	0.024502	0.014956
1.6	0.098748	0.061907	0.035224	0.027344	0.01596
1.8	0.109082	0.068625	0.039485	0.029848	0.016394
2	0.118106	0.074572	0.04305	0.032041	0.017236
2.2	0.126184	0.080064	0.046785	0.034072	0.017864
2.4	0.133809	0.085042	0.050239	0.036046	0.019165
2.6	0.140418	0.0897	0.053263	0.037397	0.019948
2.8	0.14699	0.094191	0.055732	0.038888	0.020612
3	0.153157	0.098268	0.058093	0.040506	0.021218
3.2	0.159173	0.10227	0.060717	0.042225	0.021856
3.4	0.165074	0.105891	0.063556	0.043993	0.023003
3.6	0.170288	0.109839	0.06589	0.045517	0.024228
3.8	0.17491	0.113289	0.068266	0.047387	0.025002
4	0.179373	0.116649	0.070349	0.048778	0.025563
4.2	0.184443	0.120494	0.072546	0.050546	0.026872
4.4	0.189308	0.12413	0.074446	0.05147	0.027991
4.6	0.193491	0.127568	0.076456	0.052552	0.029011
4.8	0.197828	0.130761	0.078629	0.054095	0.029714
5	0.201717	0.133858	0.080841	0.05534	0.030454
5.2	0.205306	0.137022	0.082711	0.056945	0.031077
5.4	0.209077	0.139913	0.084703	0.058014	0.031473
5.6	0.212751	0.142517	0.086623	0.059643	0.031811
5.8	0.216112	0.145782	0.088421	0.06059	0.032363
6	0.219698	0.148475	0.089993	0.061759	0.033175
6.2	0.223587	0.151674	0.09222	0.063231	0.03402
6.4	0.227139	0.154225	0.094147	0.064376	0.034874
6.6	0.230786	0.156926	0.095829	0.065292	0.035476
6.8	0.234056	0.15987	0.097233	0.06693	0.035878
7	0.236966	0.162209	0.098627	0.068036	0.036266
7.2	0.240246	0.164794	0.10068	0.069222	0.036866
7.4	0.243566	0.167017	0.102259	0.070427	0.037659
7.6	0.246077	0.169472	0.10326	0.071453	0.038494
7.8	0.24874	0.171821	0.10466	0.072659	0.038646
8	0.25208	0.174452	0.106586	0.073737	0.039294
8.2	0.255069	0.176599	0.108148	0.074517	0.039865
8.4	0.257293	0.178652	0.109714	0.074886	0.039872
8.6	0.260181	0.180462	0.111827	0.075868	0.040256
8.8	0.263249	0.182713	0.114011	0.077483	0.041371
9	0.265669	0.184562	0.115615	0.078593	0.041936
9.2	0.268255	0.186535	0.116932	0.079541	0.042267
9.4	0.27096	0.188662	0.118715	0.080526	0.042802
9.6	0.273318	0.190895	0.120373	0.082031	0.043355
9.8	0.275544	0.193074	0.121801	0.083088	0.044304
10	0.278133	0.195001	0.123229	0.084218	0.045034
10.2	0.280452	0.197075	0.124923	0.085399	0.046084
10.4	0.282806	0.19877	0.126273	0.086064	0.046497
10.6	0.285093	0.200909	0.127309	0.087137	0.04723
10.8	0.286779	0.202773	0.128434	0.088045	0.047347
11	0.289107	0.204263	0.12956	0.088569	0.04755
11.2	0.291959	0.205741	0.130774	0.089513	0.047763
11.4	0.294477	0.207434	0.131934	0.090454	0.048116
11.6	0.296551	0.209203	0.132805	0.091023	0.048704
11.8	0.298678	0.210793	0.134023	0.091446	0.048476
12	0.300908	0.21192	0.135662	0.091943	0.048506
12.2	0.302544	0.212823	0.136816	0.092438	0.048425
12.4	0.30496	0.214386	0.138349	0.09349	0.048879
12.6	0.307533	0.216229	0.13989	0.094985	0.049748
12.8	0.309751	0.217962	0.141274	0.096036	0.050687
13	0.31154	0.219189	0.14204	0.096824	0.050399
13.2	0.314038	0.221224	0.143593	0.097578	0.051101
13.4	0.315936	0.223296	0.1452	0.098755	0.051852
13.6	0.318225	0.225342	0.146688	0.100031	0.052422
13.8	0.320215	0.226988	0.147729	0.100706	0.053321
14	0.322288	0.229058	0.149349	0.10178	0.05414
14.2	0.32408	0.230781	0.15073	0.102627	0.054729
14.4	0.325671	0.232308	0.151804	0.102873	0.054783
14.6	0.32772	0.234275	0.152481	0.103601	0.055356
14.8	0.329889	0.235771	0.153554	0.10451	0.055595
15	0.332251	0.237399	0.154394	0.105364	0.056278
15.2	0.334319	0.238925	0.155212	0.106268	0.056853
15.4	0.336371	0.240403	0.15583	0.106837	0.057429
15.6	0.337686	0.241606	0.156016	0.107072	0.057705
15.8	0.339229	0.242883	0.156663	0.107633	0.057299
16	0.340855	0.244085	0.157717	0.108378	0.057376
16.2	0.342682	0.2456	0.158529	0.109225	0.057678
16.4	0.345197	0.247076	0.159345	0.109724	0.058224
16.6	0.346433	0.24827	0.160004	0.110373	0.058247
16.8	0.348182	0.249083	0.161493	0.110997	0.058995
17	0.350044	0.249963	0.162725	0.111547	0.059301
17.2	0.351814	0.251654	0.164217	0.112143	0.060209
17.4	0.353146	0.253143	0.165493	0.112835	0.060897
17.6	0.355121	0.254251	0.166751	0.113438	0.061295
17.8	0.35653	0.255817	0.167906	0.114157	0.062143
18	0.357795	0.257255	0.169373	0.115361	0.062593
18.2	0.359263	0.25872	0.170547	0.115952	0.062848
18.4	0.360626	0.26025	0.17142	0.116795	0.063049
18.6	0.362471	0.261883	0.172077	0.118061	0.064025
18.8	0.363597	0.263176	0.172833	0.118979	0.064704
19	0.364505	0.264625	0.173708	0.119817	0.064968
19.2	0.365853	0.265658	0.174161	0.120925	0.065188
19.4	0.367104	0.266681	0.174429	0.121393	0.065081
19.6	0.368126	0.268191	0.17525	0.122137	0.064922
19.8	0.37021	0.26992	0.176482	0.12302	0.064986
20	0.371591	0.27079	0.176993	0.12332	0.064902
20.2	0.373468	0.27173	0.17829	0.123863	0.065504
20.4	0.375343	0.272515	0.179352	0.12487	0.066152
20.6	0.375997	0.273149	0.180646	0.125405	0.066335
20.8	0.377344	0.273722	0.181927	0.125927	0.06721
21	0.37881	0.274888	0.183155	0.126328	0.06778
21.2	0.379972	0.276165	0.183921	0.127005	0.068171
21.4	0.381153	0.27738	0.185304	0.127984	0.068939
21.6	0.382512	0.278621	0.186403	0.12897	0.069457
21.8	0.383748	0.280186	0.18762	0.130181	0.069862
22	0.384998	0.281762	0.188821	0.131032	0.070216
22.2	0.386456	0.283369	0.189861	0.131671	0.07039
22.4	0.387699	0.2846	0.190644	0.132266	0.070485
22.6	0.388733	0.285373	0.191376	0.132691	0.071024
22.8	0.38974	0.286404	0.192004	0.133022	0.071243
23	0.391338	0.287641	0.193379	0.133983	0.071443
23.2	0.392853	0.288865	0.193997	0.134763	0.071898
23.4	0.393975	0.290375	0.194724	0.134756	0.072065
23.6	0.395594	0.292347	0.196371	0.136046	0.072642
23.8	0.397276	0.293373	0.197244	0.136187	0.073129
24	0.398312	0.293936	0.197539	0.136508	0.073132
24.2	0.399928	0.295113	0.198533	0.136957	0.074175
24.4	0.400896	0.296172	0.199163	0.137716	0.074196
24.6	0.401801	0.297171	0.199654	0.137681	0.074688
24.8	0.402964	0.298099	0.200085	0.138164	0.075151
25	0.404215	0.299265	0.201053	0.138347	0.075228
25.2	0.405324	0.300176	0.201422	0.138819	0.075122
25.4	0.406969	0.30157	0.202543	0.139809	0.075497
25.6	0.408395	0.302714	0.202935	0.140348	0.075194
25.8	0.410086	0.303958	0.203948	0.140847	0.075236
26	0.411915	0.305222	0.204894	0.141459	0.075934
26.2	0.413504	0.305989	0.205344	0.142047	0.076159
26.4	0.415004	0.30664	0.206097	0.142641	0.076743
26.6	0.416431	0.307486	0.207102	0.143626	0.07799
26.8	0.418221	0.308648	0.208183	0.144611	0.07856
27	0.419239	0.309527	0.209563	0.145614	0.078982
27.2	0.420286	0.310639	0.210499	0.145924	0.079541
27.4	0.420779	0.31151	0.211411	0.146548	0.080249
27.6	0.421558	0.312808	0.212449	0.147232	0.080845
27.8	0.422354	0.313042	0.212871	0.147271	0.081305
28	0.423186	0.31384	0.213197	0.147899	0.08137
28.2	0.424232	0.314623	0.214042	0.148182	0.082137
28.4	0.424719	0.315248	0.214663	0.148277	0.081693
28.6	0.425578	0.315997	0.215425	0.148632	0.082432
28.8	0.42634	0.316612	0.216119	0.148502	0.082125
29	0.427671	0.317674	0.21673	0.148661	0.081925
29.2	0.429134	0.318352	0.217355	0.148909	0.081865
29.4	0.430708	0.319304	0.218283	0.149278	0.08166
29.6	0.432279	0.320111	0.219152	0.149516	0.081676
29.8	0.43393	0.321301	0.220118	0.15051	0.082507
30	0.435497	0.322572	0.220879	0.151386	0.082824
30.2	0.436984	0.323624	0.221416	0.152474	0.082967
30.4	0.438177	0.324671	0.222247	0.153304	0.083038
30.6	0.439903	0.325879	0.223161	0.15454	0.083397
30.8	0.440776	0.326593	0.223307	0.155371	0.082978
31	0.44136	0.32752	0.223793	0.156062	0.082992
31.2	0.442312	0.329046	0.224473	0.157034	0.083491
31.4	0.443383	0.330087	0.22508	0.158309	0.083927
31.6	0.444177	0.331568	0.226182	0.159122	0.084159
31.8	0.44528	0.332119	0.226899	0.160094	0.084493
32	0.445964	0.333148	0.227127	0.160306	0.084745
32.2	0.446354	0.333625	0.22742	0.160491	0.085032
32.4	0.446812	0.334656	0.228008	0.160472	0.084943
32.6	0.447483	0.335654	0.228687	0.161085	0.085728
32.8	0.447932	0.336086	0.228862	0.160787	0.085602
33	0.448677	0.337059	0.229715	0.161218	0.085898
33.2	0.449533	0.337397	0.230596	0.161028	0.085775
33.4	0.450527	0.338081	0.231124	0.161381	0.086039
33.6	0.451719	0.339251	0.231859	0.162143	0.086839
33.8	0.452753	0.339941	0.232422	0.162765	0.087152
34	0.453935	0.341061	0.233589	0.163364	0.087298
34.2	0.455108	0.341597	0.23421	0.163843	0.087387
34.4	0.456085	0.342679	0.234946	0.164184	0.08739
34.6	0.457485	0.343577	0.235578	0.164618	0.087673
34.8	0.45876	0.344385	0.235698	0.164775	0.087878
35	0.460098	0.345623	0.236673	0.165432	0.088285
35.2	0.461471	0.346814	0.238091	0.166488	0.089076
35.4	0.462739	0.347589	0.239396	0.167233	0.089755
35.6	0.463116	0.348227	0.239712	0.167532	0.090113
35.8	0.464222	0.348651	0.240144	0.167979	0.090781
36	0.464883	0.349667	0.240098	0.168598	0.091336
36.2	0.465272	0.350232	0.240244	0.169072	0.091541
36.4	0.46593	0.351323	0.240881	0.16972	0.091928
36.6	0.466355	0.351803	0.241423	0.170587	0.092069
36.8	0.466494	0.351919	0.242089	0.170993	0.091851
37	0.46719	0.352954	0.242946	0.171427	0.091673
37.2	0.467901	0.353681	0.243473	0.171676	0.091992
37.4	0.469076	0.354533	0.244058	0.172322	0.092953
37.6	0.470503	0.355469	0.245066	0.172978	0.093853
37.8	0.471501	0.355943	0.245893	0.173227	0.093834
38	0.472576	0.356983	0.247059	0.174169	0.094478
38.2	0.47379	0.3576	0.247433	0.174378	0.094294
38.4	0.475265	0.358783	0.248096	0.174849	0.094425
38.6	0.477218	0.359405	0.248807	0.175361	0.094821
38.8	0.478857	0.360324	0.249293	0.17627	0.095243
39	0.479821	0.360911	0.250254	0.177244	0.095622
39.2	0.480779	0.361454	0.250572	0.177655	0.096012
39.4	0.481788	0.36207	0.251046	0.178539	0.096469
39.6	0.482813	0.362851	0.251017	0.178869	0.096708
39.8	0.484086	0.363646	0.251538	0.179312	0.097172
40	0.48459	0.364613	0.251521	0.1799	0.097154
40.2	0.485019	0.365481	0.251978	0.180264	0.096727
40.4	0.485914	0.366448	0.253043	0.180862	0.097107
40.6	0.486662	0.367092	0.253984	0.181206	0.096825
40.8	0.487238	0.367642	0.254616	0.181052	0.097036
41	0.488193	0.36908	0.255784	0.180951	0.097251
41.2	0.489059	0.369719	0.256878	0.181152	0.097892
41.4	0.49026	0.370317	0.257867	0.181557	0.098926
41.6	0.491241	0.371296	0.258643	0.181759	0.09979
41.8	0.491682	0.371766	0.259364	0.18205	0.099717
42	0.492446	0.372236	0.260035	0.182366	0.100177
42.2	0.493461	0.372994	0.260729	0.182949	0.100475
42.4	0.494724	0.373878	0.26149	0.183783	0.101546
42.6	0.495637	0.374308	0.262308	0.184229	0.10182
42.8	0.496345	0.375222	0.262552	0.185012	0.102183
43	0.496967	0.37563	0.263127	0.185407	0.1024
43.2	0.497669	0.376619	0.263415	0.185754	0.102667
43.4	0.498294	0.377176	0.264285	0.186516	0.102927
43.6	0.49889	0.377811	0.26473	0.186467	0.103155
43.8	0.499482	0.37841	0.264897	0.186806	0.10292
44	0.499686	0.379045	0.264969	0.187346	0.102531
44.2	0.500694	0.379552	0.265495	0.187691	0.102247
44.4	0.501456	0.380059	0.26583	0.187748	0.102148
44.6	0.502481	0.380277	0.266417	0.188138	0.10197
44.8	0.503161	0.381074	0.267025	0.188512	0.1024
45	0.503775	0.382143	0.267757	0.188963	0.102346
45.2	0.50442	0.382462	0.268382	0.189428	0.102493
45.4	0.5053	0.383386	0.268634	0.189671	0.102951
45.6	0.505736	0.384138	0.268676	0.189751	0.103096
45.8	0.506205	0.384457	0.269028	0.190194	0.103047
46	0.507288	0.385498	0.269458	0.190445	0.103569
46.2	0.508148	0.386327	0.269966	0.191083	0.103789
46.4	0.509491	0.387409	0.270329	0.191588	0.104249
46.6	0.510063	0.388278	0.270908	0.191827	0.104076
46.8	0.511002	0.389476	0.271971	0.192989	0.10488
47	0.511563	0.390005	0.272665	0.193354	0.105074
47.2	0.512502	0.390964	0.272933	0.193518	0.105599
47.4	0.513562	0.391547	0.273931	0.194178	0.106077
47.6	0.514674	0.392291	0.274242	0.194662	0.106405
47.8	0.515134	0.392721	0.274421	0.19531	0.106043
48	0.516099	0.392914	0.274811	0.195499	0.105944
48.2	0.517643	0.393496	0.275855	0.196165	0.106255
48.4	0.518498	0.394207	0.276646	0.196651	0.106497
48.6	0.519525	0.394695	0.27767	0.197858	0.107275
48.8	0.520272	0.396034	0.278427	0.198418	0.107473
49	0.521079	0.396736	0.279082	0.199086	0.107566
49.2	0.522092	0.397294	0.279891	0.199265	0.107583
49.4	0.522517	0.398213	0.28031	0.199709	0.107855
49.6	0.523159	0.398726	0.280596	0.200084	0.107844
49.8	0.524031	0.399701	0.281104	0.200688	0.107989
50	0.524898	0.400626	0.281421	0.20094	0.108029
50.2	0.524766	0.400799	0.281645	0.201176	0.107473
50.4	0.525236	0.401698	0.282083	0.201492	0.107776
50.6	0.525294	0.401906	0.282571	0.201274	0.107526
50.8	0.525869	0.402354	0.283252	0.20105	0.107719
51	0.526168	0.402782	0.283206	0.200806	0.107589
51.2	0.527101	0.4036	0.283695	0.200955	0.10819
51.4	0.527377	0.403847	0.283679	0.200891	0.10836
51.6	0.527462	0.403992	0.283274	0.200862	0.108062
51.8	0.5277	0.404032	0.283487	0.201046	0.108055
52	0.528729	0.404421	0.284224	0.20174	0.108517
52.2	0.52947	0.40505	0.284736	0.20221	0.108744
52.4	0.529685	0.40556	0.284886	0.202564	0.109007
52.6	0.530553	0.406101	0.285291	0.203377	0.109566
52.8	0.531714	0.407028	0.285978	0.203923	0.110051
53	0.532589	0.407768	0.286597	0.204523	0.110908
53.2	0.533251	0.408453	0.287258	0.2046	0.111238
53.4	0.533982	0.409288	0.288338	0.20509	0.1119
53.6	0.535064	0.41003	0.288827	0.20529	0.112083
53.8	0.535892	0.411286	0.28944	0.205947	0.112863
54	0.536657	0.411814	0.29019	0.206282	0.113446
54.2	0.537439	0.412183	0.290764	0.206472	0.113465
54.4	0.538448	0.412917	0.290804	0.206657	0.113794
54.6	0.539191	0.413151	0.291322	0.206771	0.114037
54.8	0.540241	0.413948	0.292529	0.207275	0.114585
55	0.540683	0.414516	0.293072	0.207759	0.115023
55.2	0.541234	0.415165	0.293334	0.208004	0.115373
55.4	0.541176	0.415217	0.29312	0.207913	0.115008
55.6	0.54204	0.415455	0.293567	0.208573	0.115285
55.8	0.543086	0.415811	0.293892	0.209164	0.115434
56	0.543765	0.416626	0.294376	0.209748	0.11542
56.2	0.544582	0.417609	0.294476	0.21011	0.115278
56.4	0.545449	0.41829	0.29463	0.210618	0.115611
56.6	0.546733	0.418876	0.295327	0.211426	0.115845
56.8	0.547401	0.419787	0.29605	0.211706	0.115902
57	0.548053	0.420423	0.296698	0.211708	0.116153
57.2	0.548345	0.42088	0.297538	0.211536	0.115698
57.4	0.549064	0.421875	0.298104	0.211853	0.115975
57.6	0.549426	0.422679	0.298354	0.212028	0.115726
57.8	0.550029	0.423414	0.298771	0.212305	0.115628
58	0.550586	0.424296	0.299329	0.212925	0.115767
58.2	0.550955	0.424696	0.299677	0.21333	0.115617
58.4	0.550793	0.425093	0.29943	0.2134	0.115567
58.6	0.551251	0.425481	0.300501	0.214123	0.115926
58.8	0.551738	0.425907	0.301392	0.214707	0.1158
59	0.552238	0.426126	0.302007	0.215094	0.115736
59.2	0.552438	0.426414	0.302001	0.215646	0.115734
59.4	0.553233	0.426854	0.302357	0.216324	0.11625
59.6	0.554447	0.42735	0.302835	0.217026	0.116764
59.8	0.555525	0.428315	0.303447	0.217568	0.117048
60	0.556466	0.429025	0.303992	0.218073	0.117336
60.2	0.557443	0.429876	0.30449	0.218707	0.117793
60.4	0.558689	0.430445	0.304798	0.219161	0.11842
60.6	0.559517	0.430786	0.305589	0.220151	0.118905
60.8	0.560322	0.431173	0.306012	0.220554	0.119344
61	0.561121	0.431925	0.306584	0.220778	0.119893
61.2	0.561441	0.432417	0.306777	0.220923	0.12009
61.4	0.562312	0.43319	0.306971	0.221048	0.12029
61.6	0.562704	0.433618	0.307392	0.220978	0.120269
61.8	0.563968	0.434517	0.307967	0.221176	0.121089
62	0.564706	0.435299	0.308569	0.221341	0.121578
62.2	0.565369	0.435585	0.308588	0.221258	0.121797
62.4	0.566146	0.435956	0.30872	0.221274	0.121939
62.6	0.567342	0.436499	0.310073	0.221854	0.122115
62.8	0.568241	0.436854	0.31073	0.222013	0.121942
63	0.568802	0.437473	0.311134	0.222405	0.122145
63.2	0.568925	0.437635	0.310885	0.222948	0.122201
63.4	0.569521	0.438027	0.311103	0.223502	0.122114
63.6	0.570015	0.438364	0.311398	0.223726	0.121994
63.8	0.570402	0.438959	0.311779	0.223903	0.122344
64	0.57078	0.439478	0.31212	0.224332	0.122359
64.2	0.571347	0.439931	0.312596	0.225017	0.122887
64.4	0.571542	0.440127	0.312687	0.225839	0.12322
64.6	0.571383	0.440603	0.313196	0.226457	0.123416
64.8	0.571567	0.440884	0.31347	0.226645	0.123484
65	0.571826	0.441777	0.313705	0.226581	0.123468
65.2	0.572576	0.442191	0.313959	0.227134	0.123533
65.4	0.573371	0.442903	0.314608	0.227501	0.123396
65.6	0.574224	0.44349	0.315231	0.227959	0.123828
65.8	0.575744	0.444474	0.316108	0.228285	0.124474
66	0.57666	0.445131	0.316112	0.228751	0.124509
66.2	0.577731	0.446039	0.316717	0.229299	0.124719
66.4	0.578341	0.446706	0.317505	0.229141	0.124857
66.6	0.578694	0.447523	0.318403	0.22902	0.125
66.8	0.578981	0.448011	0.318302	0.229032	0.125211
67	0.579273	0.448392	0.318363	0.22937	0.125616
67.2	0.580075	0.448601	0.318565	0.229632	0.125438
67.4	0.581223	0.449382	0.31906	0.2301	0.125603
67.6	0.581846	0.449871	0.319478	0.230228	0.125883
67.8	0.582133	0.450157	0.319945	0.230316	0.126163
68	0.582744	0.450651	0.320453	0.231068	0.126277
68.2	0.583069	0.450727	0.321191	0.231573	0.126613
68.4	0.583074	0.450983	0.321365	0.231832	0.126831
68.6	0.583873	0.451687	0.322278	0.23248	0.126964
68.8	0.58438	0.451451	0.32254	0.232414	0.126579
69	0.585286	0.452282	0.322995	0.233041	0.126642
69.2	0.586166	0.45267	0.32388	0.233812	0.127061
69.4	0.586749	0.453058	0.324549	0.234351	0.127084
69.6	0.587373	0.453592	0.325119	0.234852	0.127633
69.8	0.58806	0.454422	0.325184	0.2352	0.128012
70	0.588351	0.454711	0.32481	0.235083	0.128027
70.2	0.588351	0.455271	0.325451	0.234937	0.128054
70.4	0.588406	0.455788	0.325676	0.234682	0.128347
70.6	0.58862	0.456199	0.326199	0.234808	0.128502
70.8	0.589177	0.456974	0.326343	0.23493	0.128969
71	0.58986	0.457504	0.326646	0.235112	0.128995
71.2	0.590703	0.458299	0.326819	0.235338	0.128867
71.4	0.591537	0.458607	0.327013	0.23574	0.129355
71.6	0.591796	0.459332	0.32723	0.236135	0.129212
71.8	0.592634	0.459991	0.327994	0.236979	0.129758
72	0.593725	0.460945	0.328662	0.237972	0.130408
72.2	0.594577	0.461544	0.329701	0.238514	0.130893
72.4	0.595532	0.461912	0.330084	0.239106	0.131207
72.6	0.596332	0.462446	0.330972	0.239635	0.131447
72.8	0.59686	0.462947	0.331419	0.239171	0.131147
73	0.597465	0.463714	0.331978	0.239684	0.131599
73.2	0.598006	0.463764	0.332173	0.240117	0.13173
73.4	0.598399	0.464347	0.332251	0.240553	0.131742
73.6	0.598432	0.465123	0.332437	0.240713	0.132059
73.8	0.599126	0.465609	0.332641	0.240903	0.132029
74	0.599249	0.465761	0.33317	0.240885	0.131883
74.2	0.59996	0.46609	0.333752	0.24141	0.132076
74.4	0.600323	0.466548	0.334384	0.24168	0.132129
74.6	0.600539	0.466561	0.334568	0.241667	0.131941
74.8	0.601031	0.467073	0.334589	0.241685	0.132045
75	0.601451	0.46744	0.334624	0.241544	0.13167
75.2	0.602269	0.468159	0.335209	0.242332	0.132314
75.4	0.602808	0.468575	0.335831	0.242741	0.13264
75.6	0.603711	0.469958	0.336839	0.243577	0.132621
75.8	0.604295	0.470657	0.337578	0.244231	0.13351
76	0.604975	0.471184	0.337953	0.244687	0.133834
76.2	0.605611	0.471546	0.338072	0.244829	0.13357
76.4	0.605876	0.471427	0.338013	0.245087	0.133229
76.6	0.606706	0.472153	0.33831	0.245154	0.133498
76.8	0.606808	0.472623	0.338353	0.24499	0.132959
77	0.607008	0.47285	0.337843	0.245229	0.133192
77.2	0.607427	0.47329	0.337993	0.245542	0.133351
77.4	0.608214	0.474061	0.338528	0.245963	0.133666
77.6	0.608214	0.47448	0.339237	0.24619	0.133474
77.8	0.608933	0.474818	0.339835	0.246446	0.133682
78	0.609245	0.475142	0.340205	0.246457	0.133705
78.2	0.610423	0.475458	0.340995	0.24672	0.134298
78.4	0.610603	0.475996	0.341626	0.246761	0.134344
78.6	0.611204	0.476232	0.342399	0.246712	0.134364
78.8	0.61212	0.477092	0.343098	0.247046	0.13479
79	0.612518	0.477767	0.343825	0.24741	0.13502
79.2	0.61315	0.478671	0.344906	0.248235	0.135878
79.4	0.614065	0.479267	0.345584	0.248367	0.136488
79.6	0.614784	0.479862	0.346343	0.249226	0.136832
79.8	0.615263	0.480513	0.346413	0.249846	0.13739
80	0.615985	0.480785	0.346364	0.250541	0.137288
80.2	0.616638	0.481569	0.346649	0.251012	0.137076
80.4	0.617503	0.482276	0.347332	0.252193	0.137414
80.6	0.618106	0.482971	0.347706	0.252732	0.137803
80.8	0.618126	0.48342	0.34761	0.252927	0.137887
81	0.618434	0.483856	0.347606	0.253256	0.137877
81.2	0.618808	0.484114	0.348252	0.253407	0.138017
81.4	0.619267	0.484401	0.348567	0.253977	0.137945
81.6	0.618927	0.484815	0.348096	0.253934	0.137578
81.8	0.619702	0.485358	0.347979	0.253891	0.138183
82	0.620436	0.485884	0.34844	0.254395	0.138379
82.2	0.621149	0.486487	0.34892	0.254616	0.138616
82.4	0.621071	0.487021	0.349316	0.254668	0.138457
82.6	0.621603	0.487285	0.349727	0.254809	0.138711
82.8	0.622135	0.487591	0.349921	0.255242	0.138755
83	0.622679	0.487479	0.350205	0.255176	0.139015
83.2	0.623557	0.488178	0.351092	0.255483	0.139417
83.4	0.624476	0.488397	0.351452	0.255958	0.13992
83.6	0.624986	0.48878	0.352087	0.256836	0.140211
83.8	0.625747	0.489598	0.35275	0.257382	0.140483
84	0.626126	0.489939	0.35356	0.257361	0.140417
84.2	0.627089	0.490808	0.355022	0.258144	0.140834
84.4	0.628118	0.491397	0.356013	0.25864	0.14121
84.6	0.628737	0.491537	0.356512	0.25881	0.141563
84.8	0.629179	0.491911	0.356765	0.258613	0.141921
85	0.629629	0.492512	0.357175	0.258765	0.142118
85.2	0.630108	0.492786	0.357277	0.258542	0.14249
85.4	0.630613	0.493543	0.357155	0.258876	0.142809
85.6	0.630914	0.494257	0.356689	0.258922	0.143419
85.8	0.63137	0.494776	0.356609	0.259222	0.143708
86	0.631924	0.495427	0.357097	0.25948	0.14372
86.2	0.632009	0.495658	0.356652	0.259183	0.143597
86.4	0.632197	0.495736	0.356755	0.259022	0.143127
86.6	0.633155	0.495934	0.356891	0.259418	0.143513
86.8	0.633993	0.49627	0.356919	0.2599	0.143325
87	0.634597	0.497159	0.357004	0.26014	0.143704
87.2	0.634517	0.497494	0.357275	0.260504	0.143602
87.4	0.634829	0.498071	0.357255	0.26075	0.143491
87.6	0.635264	0.498484	0.357615	0.261164	0.143778
87.8	0.636276	0.499417	0.358092	0.261577	0.1437
88	0.63709	0.500137	0.358798	0.26174	0.143817
88.2	0.638151	0.500907	0.359893	0.263132	0.144476
88.4	0.638937	0.501236	0.360501	0.263347	0.144682
88.6	0.639699	0.501413	0.360811	0.26383	0.145121
88.8	0.640075	0.501752	0.360843	0.263718	0.14541
89	0.640486	0.502253	0.361417	0.264308	0.145898
89.2	0.640666	0.501957	0.361789	0.264659	0.146115
89.4	0.64158	0.502216	0.362421	0.265097	0.146618
89.6	0.641605	0.502362	0.362887	0.265495	0.146641
89.8	0.641497	0.502523	0.362833	0.26595	0.145962
90	0.641851	0.502535	0.363488	0.265899	0.145639
90.2	0.641952	0.502641	0.363586	0.266046	0.145591
90.4	0.642534	0.503279	0.364151	0.266351	0.145859
90.6	0.642844	0.504184	0.364872	0.267201	0.146518
90.8	0.642934	0.504777	0.364957	0.267428	0.146308
91	0.64276	0.505405	0.365188	0.267471	0.146124
91.2	0.642808	0.505058	0.365218	0.267062	0.145973
91.4	0.64368	0.506174	0.365717	0.267101	0.146456
91.6	0.644299	0.506563	0.365922	0.267417	0.146843
91.8	0.645679	0.508064	0.366847	0.267934	0.147363
92	0.646125	0.50874	0.367486	0.268039	0.147685
92.2	0.647068	0.509133	0.367984	0.268732	0.148073
92.4	0.647968	0.509453	0.36842	0.269022	0.14831
92.6	0.648672	0.509775	0.368582	0.269055	0.148428
92.8	0.64901	0.51007	0.368595	0.268745	0.148138
93	0.649437	0.509991	0.368992	0.268829	0.148362
93.2	0.649762	0.509903	0.368845	0.268787	0.147941
93.4	0.650125	0.509867	0.369047	0.268764	0.147729
93.6	0.64993	0.509969	0.368852	0.269113	0.147435
93.8	0.650008	0.510059	0.36873	0.269275	0.147355
94	0.65018	0.510232	0.368924	0.26932	0.147109
94.2	0.650695	0.511114	0.368964	0.269738	0.147209
94.4	0.651019	0.511693	0.369193	0.269801	0.147311
94.6	0.651239	0.512323	0.369838	0.270222	0.147304
94.8	0.651631	0.51245	0.369918	0.270096	0.147266
95	0.652058	0.512547	0.369981	0.26998	0.146972
95.2	0.652709	0.513001	0.370688	0.269994	0.147547
95.4	0.652846	0.513066	0.370979	0.269979	0.147692
95.6	0.653176	0.513548	0.37151	0.270525	0.147899
95.8	0.654166	0.514842	0.372485	0.271076	0.148858
96	0.654696	0.515243	0.372702	0.271187	0.149049
96.2	0.655913	0.515265	0.373449	0.271817	0.149229
96.4	0.656224	0.515796	0.373548	0.272064	0.149351
96.6	0.656443	0.516408	0.373513	0.272144	0.149531
96.8	0.656604	0.516751	0.373717	0.272128	0.149471
97	0.657216	0.517194	0.373922	0.272754	0.150011
97.2	0.657744	0.517597	0.374139	0.273179	0.150149
97.4	0.658541	0.518091	0.374811	0.27415	0.150443
97.6	0.659348	0.518745	0.375183	0.274942	0.150743
97.8	0.660031	0.519186	0.375853	0.275395	0.150664
98	0.660751	0.519713	0.376559	0.276057	0.150359
98.2	0.662034	0.520752	0.377584	0.27648	0.150958
98.4	0.662127	0.520983	0.377972	0.276467	0.15097
98.6	0.662626	0.521447	0.378417	0.276907	0.151018
98.8	0.663002	0.52167	0.378786	0.277135	0.150787
99	0.663152	0.521967	0.379266	0.27766	0.150869
99.2	0.663062	0.521867	0.379511	0.277558	0.151332
99.4	0.662789	0.521452	0.379312	0.277218	0.151184
99.6	0.663112	0.521898	0.379927	0.27751	0.151935
99.8	0.663395	0.522322	0.379945	0.277954	0.152542
100	0.66382	0.522347	0.380157	0.278042	0.152879
100.2	0.663768	0.522563	0.380396	0.278357	0.152903
100.4	0.663753	0.523063	0.380239	0.278727	0.153047
100.6	0.663874	0.523429	0.3804	0.279181	0.153305
100.8	0.664297	0.524	0.380603	0.27956	0.153462
101	0.665055	0.525006	0.380718	0.280164	0.153686
101.2	0.665684	0.525395	0.380962	0.280007	0.153704
101.4	0.66641	0.526431	0.381659	0.280682	0.153597
101.6	0.66709	0.52685	0.382315	0.280816	0.154342
101.8	0.667711	0.52705	0.382741	0.28089	0.154275
102	0.668637	0.527494	0.38364	0.281247	0.154201
102.2	0.669153	0.528096	0.383914	0.280904	0.154467
102.4	0.669299	0.528349	0.383671	0.281204	0.1541
102.6	0.670085	0.529178	0.38416	0.281391	0.154519
102.8	0.670231	0.5296	0.384883	0.281528	0.154403
103	0.670107	0.529506	0.38498	0.281377	0.154442
103.2	0.670778	0.529494	0.384985	0.28122	0.154516
103.4	0.671214	0.52976	0.385665	0.281504	0.154383
103.6	0.671917	0.530161	0.38605	0.282212	0.154703
103.8	0.672174	0.53076	0.38633	0.28302	0.155292
104	0.672507	0.530929	0.386767	0.282883	0.155427
104.2	0.672447	0.531409	0.386962	0.283301	0.155118
104.4	0.672896	0.53179	0.387113	0.28379	0.155237
104.6	0.673154	0.532422	0.387067	0.284284	0.155231
104.8	0.673763	0.533156	0.387185	0.284544	0.155379
105	0.674354	0.533392	0.38761	0.2847	0.155509
105.2	0.674758	0.533746	0.387788	0.284857	0.155805
105.4	0.675556	0.534383	0.388201	0.28561	0.156337
105.6	0.676342	0.534431	0.388661	0.286487	0.157094
105.8	0.677044	0.534937	0.388833	0.28676	0.156958
106	0.677954	0.535546	0.389524	0.287291	0.157242
106.2	0.678589	0.536073	0.389445	0.287199	0.157403
106.4	0.679048	0.536573	0.389834	0.28749	0.157542
106.6	0.679343	0.537357	0.390507	0.287114	0.157725
106.8	0.679713	0.537309	0.390911	0.286875	0.157374
107	0.680368	0.537614	0.391278	0.286912	0.157471
107.2	0.681509	0.538444	0.391635	0.287525	0.158092
107.4	0.681945	0.538817	0.392081	0.287765	0.157936
107.6	0.68237	0.539135	0.392181	0.288323	0.158158
107.8	0.682739	0.539502	0.392676	0.288702	0.159095
108	0.683123	0.539873	0.393118	0.288982	0.159226
108.2	0.683322	0.54053	0.393934	0.289585	0.159256
108.4	0.684026	0.541293	0.394568	0.290105	0.159757
108.6	0.684197	0.541505	0.394669	0.290591	0.159492
108.8	0.684785	0.541689	0.395059	0.290947	0.159739
109	0.685208	0.541713	0.395229	0.291629	0.159916
109.2	0.685216	0.541827	0.395351	0.292218	0.159902
109.4	0.685306	0.541891	0.395773	0.292495	0.160151
109.6	0.685634	0.542219	0.39607	0.293167	0.160106
109.8	0.685875	0.542698	0.396121	0.292966	0.160118
110	0.685823	0.542871	0.396473	0.292908	0.159811
110.2	0.685835	0.542611	0.396394	0.292291	0.159571
110.4	0.685733	0.542726	0.396554	0.292041	0.159585
110.6	0.686354	0.543268	0.396489	0.29184	0.15963
110.8	0.686859	0.543439	0.396365	0.291708	0.159617
111	0.687464	0.543908	0.396799	0.292007	0.159991
111.2	0.688549	0.544586	0.397016	0.292409	0.160365
111.4	0.688992	0.544863	0.397064	0.292657	0.160057
111.6	0.689343	0.545184	0.396906	0.293094	0.160307
111.8	0.690368	0.546007	0.397402	0.293711	0.161205
112	0.690886	0.547062	0.397918	0.294202	0.161535
112.2	0.691274	0.547598	0.39829	0.294298	0.161575
112.4	0.691873	0.548155	0.398696	0.294497	0.162131
112.6	0.69223	0.548468	0.398703	0.294598	0.161914
112.8	0.692985	0.548757	0.399318	0.294974	0.162172
113	0.693189	0.549105	0.399576	0.295127	0.161969
113.2	0.693214	0.549066	0.400134	0.29541	0.161816
113.4	0.693911	0.549603	0.400721	0.29563	0.161827
113.6	0.69442	0.549617	0.400737	0.296252	0.161603
113.8	0.694632	0.549584	0.401085	0.29612	0.161785
114	0.694403	0.54942	0.401699	0.296229	0.161518
114.2	0.694864	0.549174	0.402068	0.296442	0.161577
114.4	0.69567	0.549808	0.402385	0.296863	0.161636
114.6	0.696052	0.550281	0.402609	0.297015	0.161797
114.8	0.696382	0.550339	0.403334	0.297414	0.162265
115	0.696923	0.550417	0.403786	0.297785	0.162445
115.2	0.697661	0.550998	0.403825	0.29838	0.162645
115.4	0.697611	0.551309	0.403688	0.298961	0.162959
115.6	0.697703	0.551904	0.403786	0.29925	0.163411
115.8	0.698124	0.552706	0.404275	0.299454	0.16409
116	0.69815	0.553587	0.404955	0.299678	0.164632
116.2	0.698183	0.553639	0.405033	0.299319	0.164447
116.4	0.697943	0.554245	0.405456	0.299581	0.164885
116.6	0.69817	0.555093	0.405609	0.300166	0.165115
116.8	0.698278	0.555478	0.406013	0.300393	0.165611
117	0.698853	0.556247	0.40595	0.300742	0.165694
117.2	0.699264	0.556599	0.406227	0.301563	0.165418
117.4	0.69997	0.55722	0.406504	0.3016	0.165307
117.6	0.700374	0.557787	0.406518	0.301928	0.165487
117.8	0.700776	0.558238	0.407	0.301995	0.165615
118	0.701287	0.558688	0.40771	0.302537	0.165709
118.2	0.702385	0.559171	0.407968	0.302906	0.166059
118.4	0.703345	0.559898	0.408194	0.303153	0.166455
118.6	0.703878	0.560074	0.40854	0.303496	0.166943
118.8	0.704974	0.559909	0.408918	0.30363	0.167365
119	0.705402	0.559986	0.408616	0.30373	0.167294
119.2	0.705902	0.560624	0.408818	0.304061	0.167636
119.4	0.706199	0.560875	0.408869	0.304191	0.167407
119.6	0.706088	0.561231	0.408799	0.30353	0.167132
119.8	0.705995	0.561191	0.40895	0.302982	0.16683
120	0.706621	0.561373	0.409601	0.303175	0.166645
120.2	0.706691	0.561252	0.409586	0.303053	0.166334
120.4	0.706788	0.561517	0.410019	0.303521	0.166859
120.6	0.707454	0.561832	0.410591	0.303808	0.167107
120.8	0.708137	0.562122	0.410976	0.303866	0.167654
121	0.708941	0.562752	0.411562	0.304476	0.167722
121.2	0.70926	0.562634	0.411793	0.304425	0.167193
121.4	0.709769	0.562837	0.412362	0.304549	0.167319
121.6	0.710631	0.562895	0.412588	0.305073	0.167678
121.8	0.711503	0.56313	0.412725	0.305586	0.168011
122	0.711957	0.563524	0.413089	0.30625	0.16863
122.2	0.712596	0.56375	0.413455	0.306682	0.168746
122.4	0.713013	0.564019	0.4137	0.307105	0.168777
122.6	0.713455	0.564326	0.414211	0.307321	0.169243
122.8	0.714048	0.564865	0.414821	0.307591	0.169355
123	0.713593	0.565429	0.414931	0.307796	0.169299
123.2	0.713795	0.566283	0.415223	0.308123	0.169346
123.4	0.713783	0.566772	0.415164	0.308094	0.168946
123.6	0.713694	0.567397	0.415712	0.30782	0.16933
123.8	0.713528	0.567872	0.416458	0.308067	0.169371
124	0.714223	0.568657	0.417028	0.308516	0.169705
124.2	0.71408	0.569458	0.417468	0.308676	0.170087
124.4	0.714472	0.570183	0.418271	0.308939	0.170865
124.6	0.714789	0.571114	0.419048	0.309342	0.171432
124.8	0.715308	0.571747	0.419558	0.309399	0.172034
125	0.715794	0.572096	0.420264	0.309751	0.172014
125.2	0.716274	0.571745	0.420396	0.309602	0.171777
125.4	0.716918	0.572348	0.421059	0.310312	0.172011
125.6	0.717701	0.572406	0.420841	0.310663	0.172341
125.8	0.718415	0.572887	0.420781	0.310929	0.172561
126	0.718836	0.573171	0.421473	0.311436	0.172875
126.2	0.719918	0.572998	0.421681	0.311263	0.172443
126.4	0.720712	0.572987	0.421736	0.310924	0.172463
126.6	0.721892	0.573128	0.422026	0.31082	0.172614
126.8	0.722319	0.573203	0.422159	0.311149	0.172583
127	0.722291	0.573225	0.421873	0.310988	0.172442
127.2	0.72288	0.573874	0.421729	0.311524	0.172534
127.4	0.722547	0.574212	0.421784	0.311033	0.172076
127.6	0.722555	0.574498	0.421613	0.310775	0.171902
127.8	0.722177	0.574461	0.421264	0.310653	0.171531
128	0.722703	0.574867	0.421279	0.310477	0.171587
128.2	0.722338	0.575042	0.42096	0.310236	0.17157
128.4	0.722544	0.575528	0.421387	0.310709	0.171887
128.6	0.722612	0.575506	0.421365	0.310777	0.171876
128.8	0.722796	0.575331	0.421666	0.310501	0.171586
129	0.723193	0.575495	0.422112	0.310679	0.171378
129.2	0.72366	0.575681	0.422546	0.311275	0.171603
129.4	0.723511	0.576441	0.422596	0.312027	0.171796
129.6	0.723624	0.576961	0.422818	0.312522	0.172426
129.8	0.724206	0.577417	0.423406	0.313046	0.172646
130	0.725136	0.577943	0.424246	0.314037	0.173187
130.2	0.726012	0.578196	0.424442	0.314077	0.173419
130.4	0.726577	0.578547	0.425139	0.314553	0.173921
130.6	0.727229	0.578975	0.425408	0.315066	0.174329
130.8	0.72729	0.579502	0.425619	0.315779	0.174284
131	0.727837	0.580394	0.426513	0.316376	0.174783
131.2	0.727926	0.580881	0.426635	0.316621	0.175252
131.4	0.728181	0.580888	0.427045	0.316406	0.175173
131.6	0.728829	0.580951	0.426899	0.316959	0.175465
131.8	0.729196	0.580987	0.427231	0.316897	0.175673
132	0.72951	0.581432	0.427635	0.317094	0.175945
132.2	0.72967	0.581656	0.427703	0.317306	0.17601
132.4	0.730274	0.582031	0.428395	0.317949	0.175708
132.6	0.730525	0.581732	0.42838	0.317399	0.175503
132.8	0.730908	0.582077	0.428741	0.317455	0.175622
133	0.731304	0.582497	0.429181	0.317598	0.175803
133.2	0.731314	0.583083	0.429309	0.318361	0.176141
133.4	0.731166	0.583588	0.429219	0.318485	0.176434
133.6	0.73154	0.584031	0.429979	0.318903	0.177061
133.8	0.73184	0.584027	0.430009	0.319553	0.177027
134	0.732497	0.584642	0.43011	0.320004	0.177653
134.2	0.733096	0.585472	0.430898	0.320073	0.178102
134.4	0.73344	0.585739	0.431534	0.320191	0.177861
134.6	0.734085	0.586708	0.431758	0.320533	0.177895
134.8	0.734325	0.587098	0.431562	0.320862	0.177355
135	0.734878	0.587708	0.432058	0.321097	0.17763
135.2	0.735184	0.588185	0.431886	0.320962	0.177452
135.4	0.735599	0.588747	0.431972	0.321071	0.177266
135.6	0.735648	0.589231	0.431631	0.32088	0.177041
135.8	0.735488	0.589517	0.431662	0.320438	0.176603
136	0.735415	0.589728	0.431735	0.320644	0.176241
136.2	0.73555	0.590038	0.432048	0.320541	0.175659
136.4	0.735626	0.590084	0.432047	0.319962	0.17492
136.6	0.735502	0.590164	0.432013	0.319636	0.174989
136.8	0.735668	0.5903	0.432275	0.31995	0.175534
137	0.735894	0.59029	0.432589	0.319958	0.175547
137.2	0.736323	0.590321	0.432473	0.320183	0.175656
137.4	0.736946	0.589952	0.432691	0.320201	0.176186
137.6	0.737498	0.590216	0.433339	0.320529	0.177054
137.8	0.738063	0.590414	0.43374	0.321294	0.177566
138	0.738973	0.590705	0.434462	0.32179	0.177998
138.2	0.740155	0.591244	0.435731	0.322643	0.178315
138.4	0.740832	0.591374	0.43624	0.322851	0.178184
138.6	0.741471	0.591797	0.436783	0.323233	0.178605
138.8	0.742061	0.591847	0.436857	0.32354	0.178606
139	0.742952	0.592808	0.437502	0.324244	0.179118
139.2	0.7435	0.593638	0.437758	0.324356	0.179653
139.4	0.743453	0.593804	0.437544	0.32455	0.179796
139.6	0.74396	0.593987	0.437423	0.324433	0.179833
139.8	0.743961	0.593961	0.437223	0.324466	0.179423
140	0.743853	0.594217	0.437121	0.324408	0.179056
140.2	0.744237	0.594945	0.437451	0.324398	0.179096
140.4	0.744352	0.594978	0.43755	0.323902	0.17898
140.6	0.74439	0.595059	0.437219	0.324171	0.179367
140.8	0.744763	0.595388	0.437594	0.324387	0.179812
141	0.745468	0.595472	0.437972	0.324827	0.180019
141.2	0.745732	0.595128	0.437867	0.324805	0.180292
141.4	0.746301	0.59548	0.43801	0.324998	0.180715
141.6	0.746505	0.595972	0.438651	0.325512	0.181149
141.8	0.746479	0.596043	0.438878	0.325823	0.181279
142	0.746767	0.59624	0.439256	0.326002	0.181055
142.2	0.747295	0.596713	0.439741	0.32641	0.181093
142.4	0.747002	0.596991	0.439895	0.326077	0.181039
142.6	0.747493	0.597161	0.44026	0.326316	0.181466
142.8	0.748318	0.597848	0.440651	0.32684	0.182049
143	0.748853	0.598337	0.44115	0.327233	0.182058
143.2	0.749674	0.598641	0.441505	0.327235	0.182117
143.4	0.750288	0.599043	0.441496	0.327664	0.181803
143.6	0.751238	0.599803	0.442172	0.327758	0.182137
143.8	0.751443	0.600269	0.442672	0.328305	0.182015
144	0.752128	0.601139	0.443277	0.32914	0.182482
144.2	0.752697	0.601641	0.443641	0.329325	0.182597
144.4	0.752828	0.60141	0.444071	0.329429	0.182499
144.6	0.753395	0.60187	0.444297	0.330164	0.183155
144.8	0.753759	0.602204	0.444816	0.330766	0.183153
145	0.75428	0.602739	0.444979	0.331637	0.183516
145.2	0.753955	0.602814	0.444557	0.331714	0.182925
145.4	0.754087	0.603403	0.444789	0.332191	0.182515
145.6	0.753381	0.603424	0.445151	0.332043	0.182779
145.8	0.75315	0.603593	0.445239	0.331917	0.1825
146	0.753427	0.603821	0.445129	0.331871	0.181988
146.2	0.753219	0.604277	0.445009	0.331355	0.181559
146.4	0.753226	0.604985	0.445145	0.331243	0.182025
146.6	0.754201	0.605414	0.445891	0.331574	0.182562
146.8	0.754396	0.605701	0.446237	0.331614	0.182696
147	0.754678	0.605638	0.446316	0.331235	0.182328
147.2	0.755427	0.606315	0.446151	0.330767	0.1827
147.4	0.755868	0.60668	0.44636	0.330921	0.183191
147.6	0.756056	0.607419	0.446796	0.331287	0.183721
147.8	0.756267	0.607744	0.446533	0.331303	0.18357
148	0.756957	0.607986	0.446639	0.331621	0.184
148.2	0.75733	0.608053	0.44688	0.331919	0.184152
148.4	0.758337	0.608529	0.447738	0.3329	0.184964
148.6	0.758941	0.60907	0.44787	0.333446	0.185427
148.8	0.759196	0.60938	0.448051	0.333927	0.1855
149	0.760102	0.609974	0.448623	0.334863	0.186149
149.2	0.759735	0.60952	0.448679	0.335088	0.185767
149.4	0.759935	0.609698	0.449133	0.335311	0.186191
149.6	0.759945	0.609595	0.449642	0.335236	0.186419
149.8	0.760657	0.609801	0.449837	0.33597	0.186389
150	0.761256	0.609962	0.44995	0.335768	0.18631
150.2	0.761079	0.610431	0.450533	0.335614	0.186314
150.4	0.761631	0.610962	0.451037	0.336026	0.186821
150.6	0.761922	0.610719	0.451392	0.33631	0.186544
150.8	0.761984	0.610574	0.45154	0.336362	0.186465
151	0.762215	0.610442	0.451598	0.336218	0.186431
151.2	0.761925	0.610958	0.451401	0.335859	0.186137
151.4	0.761739	0.610832	0.451596	0.336089	0.18538
151.6	0.761819	0.611518	0.451503	0.335956	0.185086
151.8	0.762031	0.611701	0.451836	0.33565	0.185019
152	0.762556	0.611832	0.452197	0.335975	0.185119
152.2	0.763038	0.612531	0.452644	0.336622	0.185163
152.4	0.763771	0.61301	0.452934	0.33732	0.185563
152.6	0.764077	0.613366	0.452957	0.33767	0.185812
152.8	0.764642	0.61348	0.453371	0.338264	0.186114
153	0.765455	0.614013	0.45348	0.338273	0.18635
153.2	0.764993	0.614463	0.453221	0.338547	0.186799
153.4	0.765304	0.614802	0.453234	0.338472	0.187413
153.6	0.765725	0.614856	0.453504	0.33872	0.187452
153.8	0.766145	0.615321	0.453344	0.338846	0.187988
154	0.76657	0.615387	0.45383	0.338473	0.188223
154.2	0.766042	0.615606	0.453673	0.338093	0.188353
154.4	0.766575	0.615716	0.453862	0.338415	0.188896
154.6	0.767145	0.615808	0.454582	0.339329	0.189206
154.8	0.767476	0.616019	0.455116	0.339441	0.189269
155	0.767507	0.616098	0.455265	0.338871	0.188935
155.2	0.767527	0.616975	0.455879	0.339183	0.188713
155.4	0.768137	0.61735	0.456394	0.339583	0.188229
155.6	0.76886	0.618029	0.456843	0.339963	0.188522
155.8	0.769063	0.618568	0.457159	0.34054	0.188312
156	0.769496	0.618847	0.457208	0.340895	0.187932
156.2	0.76988	0.619887	0.457869	0.341608	0.187991
156.4	0.770059	0.619933	0.458386	0.341996	0.188101
156.6	0.7704	0.620632	0.458989	0.342161	0.188423
156.8	0.771099	0.620987	0.459455	0.342492	0.188701
157	0.771628	0.621774	0.459848	0.342533	0.188998
157.2	0.771424	0.621751	0.46011	0.342943	0.18944
157.4	0.771969	0.621919	0.460436	0.342893	0.189578
157.6	0.772141	0.62201	0.460685	0.342807	0.189586
157.8	0.772287	0.62241	0.460809	0.343045	0.189933
158	0.772234	0.62241	0.460928	0.342947	0.190072
158.2	0.772235	0.622541	0.460265	0.342946	0.190274
158.4	0.772926	0.62261	0.460704	0.343518	0.190645
158.6	0.773424	0.622579	0.460817	0.343928	0.19058
158.8	0.773559	0.622404	0.460695	0.343665	0.190608
159	0.773908	0.622825	0.4606	0.34407	0.190794
159.2	0.774227	0.623767	0.460611	0.344968	0.190971
159.4	0.774513	0.624024	0.45986	0.345389	0.190574
159.6	0.774864	0.624138	0.459465	0.345711	0.190312
159.8	0.77525	0.624732	0.459394	0.345764	0.190501
160	0.775812	0.625159	0.459814	0.345721	0.190933
160.2	0.776319	0.625899	0.460455	0.345811	0.190837
160.4	0.776759	0.62587	0.461639	0.345656	0.191098
160.6	0.777553	0.626351	0.462325	0.345918	0.191388
160.8	0.778975	0.626683	0.463335	0.346449	0.192012
161	0.779716	0.626939	0.464185	0.347052	0.191944
161.2	0.780003	0.626703	0.464837	0.347085	0.191906
161.4	0.780293	0.626979	0.465037	0.347277	0.191653
161.6	0.78044	0.627315	0.46561	0.347125	0.19158
161.8	0.780553	0.627542	0.466203	0.347403	0.191422
162	0.780392	0.627469	0.466107	0.347184	0.191346
162.2	0.780276	0.62769	0.465991	0.347652	0.191372
162.4	0.780061	0.627507	0.466026	0.347438	0.191048
162.6	0.780085	0.62756	0.46593	0.347469	0.19115
162.8	0.780315	0.628207	0.465872	0.347576	0.191474
163	0.779985	0.628815	0.465348	0.3473	0.191369
163.2	0.779733	0.6291	0.464707	0.347325	0.191272
163.4	0.779598	0.628729	0.464347	0.347161	0.191218
163.6	0.779542	0.629037	0.464195	0.346407	0.191313
163.8	0.779727	0.629462	0.464501	0.346465	0.191928
164	0.780059	0.629761	0.46506	0.346453	0.192292
164.2	0.78013	0.629855	0.465806	0.346361	0.192345
164.4	0.780789	0.630202	0.466596	0.34657	0.193185
164.6	0.781252	0.630187	0.466761	0.347044	0.193377
164.8	0.782341	0.630683	0.467249	0.347645	0.193747
165	0.782823	0.630842	0.467696	0.348202	0.193627
165.2	0.783332	0.63106	0.468068	0.348377	0.193576
165.4	0.783548	0.631751	0.468528	0.348734	0.193318
165.6	0.784079	0.63218	0.468921	0.348837	0.193346
165.8	0.784198	0.632173	0.469096	0.349355	0.193445
166	0.784717	0.632551	0.46897	0.349714	0.193462
166.2	0.784829	0.632953	0.468879	0.350245	0.193282
166.4	0.785115	0.63284	0.468949	0.35009	0.193153
166.6	0.785758	0.633384	0.469256	0.35041	0.193492
166.8	0.786091	0.63404	0.469331	0.350657	0.193409
167	0.786101	0.634193	0.46922	0.350611	0.193319
167.2	0.785897	0.63408	0.468877	0.351024	0.193351
167.4	0.785669	0.634134	0.469424	0.350669	0.193518
167.6	0.78565	0.634529	0.469388	0.350601	0.193593
167.8	0.785965	0.634729	0.470224	0.351395	0.194104
168	0.786358	0.634935	0.470633	0.351654	0.194311
168.2	0.786572	0.635052	0.470898	0.351915	0.194443
168.4	0.787289	0.635531	0.471346	0.352349	0.194868
168.6	0.787652	0.635453	0.471695	0.352738	0.194952
168.8	0.788043	0.635784	0.47196	0.352815	0.195267
169	0.788403	0.636014	0.472331	0.352842	0.19553
169.2	0.788578	0.635994	0.472019	0.352845	0.195576
169.4	0.788573	0.635978	0.472398	0.352912	0.195277
169.6	0.789148	0.635623	0.472185	0.352693	0.195131
169.8	0.789971	0.636052	0.472862	0.353214	0.195901
170	0.791042	0.636505	0.473414	0.353637	0.196072
170.2	0.791444	0.636816	0.473459	0.353463	0.195929
170.4	0.791835	0.637429	0.473616	0.353643	0.196073
170.6	0.79203	0.637924	0.473624	0.353854	0.195917
170.8	0.791804	0.638473	0.473927	0.353932	0.195563
171	0.791422	0.638679	0.47377	0.354126	0.195349
171.2	0.790766	0.638582	0.473767	0.353993	0.195125
171.4	0.790843	0.639096	0.474311	0.354176	0.194959
171.6	0.791388	0.639547	0.474652	0.354693	0.194951
171.8	0.79199	0.640283	0.475032	0.355609	0.195028
172	0.792256	0.64074	0.475049	0.355978	0.194879
172.2	0.792652	0.641312	0.475768	0.356547	0.195088
172.4	0.79339	0.641692	0.476636	0.356678	0.195722
172.6	0.793995	0.641823	0.477057	0.356883	0.196041
172.8	0.794295	0.641992	0.476875	0.356574	0.195937
173	0.794661	0.641996	0.476732	0.356592	0.196015
173.2	0.79508	0.641871	0.476577	0.356737	0.196238
173.4	0.796082	0.642264	0.477462	0.356974	0.196625
173.6	0.796753	0.642756	0.477887	0.357169	0.197209
173.8	0.797623	0.643666	0.478583	0.357573	0.198243
174	0.798484	0.643996	0.478967	0.357547	0.198208
174.2	0.79883	0.644627	0.478802	0.356986	0.198298
174.4	0.798784	0.645085	0.478423	0.357248	0.19853
174.6	0.798648	0.645007	0.478412	0.357055	0.198465
174.8	0.798699	0.645085	0.478686	0.356961	0.198565
175	0.798457	0.644937	0.478499	0.356857	0.198112
175.2	0.798819	0.64496	0.478541	0.3572	0.197702
175.4	0.799403	0.645482	0.478709	0.357626	0.197726
175.6	0.799914	0.645682	0.47871	0.358186	0.197838
175.8	0.80001	0.645992	0.478519	0.358505	0.197929
176	0.800095	0.646055	0.478945	0.358744	0.198079
176.2	0.80048	0.646178	0.479603	0.359002	0.198259
176.4	0.800913	0.646139	0.479897	0.358782	0.198471
176.6	0.801223	0.646314	0.480057	0.359004	0.198441
176.8	0.801163	0.646878	0.480053	0.359338	0.198411
177	0.801189	0.647263	0.480368	0.359909	0.198539
177.2	0.801204	0.647768	0.480477	0.360196	0.198907
177.4	0.801256	0.648487	0.481233	0.36062	0.198992
177.6	0.801004	0.649095	0.481513	0.361082	0.198999
177.8	0.801496	0.64981	0.482076	0.361021	0.199483
178	0.801935	0.650363	0.482635	0.361134	0.19965
178.2	0.802279	0.651187	0.48292	0.36127	0.200076
178.4	0.802447	0.651488	0.483115	0.361585	0.200244
178.6	0.80278	0.651722	0.483656	0.361758	0.200308
178.8	0.802919	0.651721	0.484034	0.361914	0.200083
179	0.803046	0.65174	0.484137	0.362102	0.199623
179.2	0.803322	0.65182	0.484211	0.362596	0.199591
179.4	0.80343	0.651746	0.48413	0.362538	0.199816
179.6	0.803422	0.651544	0.483958	0.362732	0.199866
179.8	0.803268	0.651294	0.483948	0.362559	0.19984
180	0.803268	0.651294	0.483948	0.362559	0.19984
180.2	0.800703	0.649158	0.482948	0.361739	0.199409
180.4	0.797948	0.647105	0.481872	0.360865	0.199266
180.6	0.794726	0.644458	0.480175	0.35943	0.198522
180.8	0.791126	0.641716	0.478393	0.358288	0.197746
181	0.787859	0.638936	0.47648	0.357108	0.196843
181.2	0.784134	0.635913	0.474258	0.355646	0.195804
181.4	0.780541	0.633294	0.472258	0.354048	0.194689
181.6	0.777313	0.6306	0.470188	0.352753	0.193699
181.8	0.773866	0.627912	0.468198	0.351668	0.192859
182	0.770785	0.625684	0.466006	0.350444	0.192036
182.2	0.768272	0.623914	0.464201	0.349351	0.191437
182.4	0.76599	0.622293	0.463172	0.348537	0.191063
182.6	0.763377	0.620695	0.461909	0.347497	0.190309
182.8	0.761311	0.619269	0.460811	0.346652	0.189805
183	0.759672	0.618076	0.459741	0.345931	0.188854
183.2	0.758074	0.617051	0.458483	0.344749	0.188393
183.4	0.756436	0.615871	0.457622	0.344125	0.18794
183.6	0.755037	0.614775	0.456695	0.34403	0.187145
183.8	0.754009	0.613771	0.455957	0.343567	0.186809
184	0.752798	0.612409	0.455324	0.343391	0.186589
184.2	0.752078	0.611595	0.454969	0.342653	0.186934
184.4	0.751021	0.610691	0.45422	0.341636	0.186899
184.6	0.749589	0.609505	0.453386	0.34036	0.186093
184.8	0.74868	0.608792	0.453122	0.33993	0.185741
185	0.747994	0.607791	0.452277	0.33924	0.18514
185.2	0.746961	0.607058	0.45152	0.338457	0.184608
185.4	0.745981	0.606066	0.450927	0.337503	0.184152
185.6	0.74513	0.605037	0.450079	0.337419	0.184266
185.8	0.743793	0.604145	0.449347	0.336849	0.183789
186	0.743037	0.603407	0.448352	0.336026	0.183177
186.2	0.742227	0.60274	0.447833	0.335477	0.182898
186.4	0.74056	0.601615	0.446992	0.335011	0.182701
186.6	0.738726	0.600992	0.446475	0.33448	0.182275
186.8	0.737764	0.600277	0.445908	0.334163	0.182601
187	0.736952	0.599357	0.445155	0.334089	0.182362
187.2	0.735563	0.598425	0.444566	0.333761	0.182593
187.4	0.734398	0.596962	0.444352	0.33402	0.182581
187.6	0.733486	0.596014	0.443667	0.33388	0.182288
187.8	0.732345	0.594621	0.442906	0.333191	0.182203
188	0.731474	0.593938	0.442556	0.332744	0.181985
188.2	0.730382	0.593103	0.442257	0.331952	0.181736
188.4	0.729182	0.59214	0.441547	0.331102	0.181164
188.6	0.728006	0.591555	0.44088	0.33029	0.18069
188.8	0.726996	0.590813	0.44024	0.329847	0.180248
189	0.72611	0.589747	0.439284	0.329702	0.179613
189.2	0.725489	0.589165	0.439149	0.329432	0.179686
189.4	0.724672	0.588399	0.438789	0.328918	0.179219
189.6	0.724273	0.588223	0.438892	0.329213	0.179181
189.8	0.723772	0.588049	0.438887	0.328408	0.178269
190	0.723395	0.587609	0.438731	0.328148	0.178188
190.2	0.722742	0.587009	0.43858	0.327836	0.178032
190.4	0.721417	0.586216	0.437883	0.32752	0.178246
190.6	0.720502	0.585779	0.437638	0.327246	0.177961
190.8	0.720181	0.584997	0.436899	0.327136	0.178106
191	0.71908	0.584187	0.436038	0.326746	0.177581
191.2	0.718033	0.583407	0.435409	0.32648	0.177738
191.4	0.717402	0.582669	0.434798	0.32611	0.17778
191.6	0.716427	0.581873	0.43372	0.325322	0.177061
191.8	0.715589	0.581684	0.433266	0.324946	0.176844
192	0.715024	0.581475	0.432474	0.324884	0.176261
192.2	0.71458	0.580795	0.431806	0.324842	0.175995
192.4	0.71398	0.58061	0.431148	0.324264	0.175996
192.6	0.71333	0.580287	0.430693	0.324198	0.176169
192.8	0.712765	0.57979	0.430353	0.324265	0.175884
193	0.712313	0.579362	0.430257	0.324269	0.175749
193.2	0.711655	0.578972	0.430514	0.323819	0.17623
193.4	0.710948	0.578769	0.430634	0.3233	0.175824
193.6	0.71048	0.578235	0.43046	0.322812	0.175644
193.8	0.709744	0.577759	0.430248	0.322287	0.175072
194	0.70878	0.57692	0.429629	0.321643	0.174628
194.2	0.708363	0.575922	0.428895	0.321042	0.174215
194.4	0.707241	0.574989	0.428166	0.320599	0.174188
194.6	0.706738	0.574289	0.427529	0.319905	0.173677
194.8	0.706059	0.57364	0.426828	0.319702	0.173152
195	0.705286	0.573112	0.425704	0.319413	0.172705
195.2	0.704807	0.572326	0.425054	0.319257	0.172405
195.4	0.704725	0.572373	0.424598	0.318898	0.172182
195.6	0.704339	0.571993	0.423934	0.318584	0.171807
195.8	0.703987	0.571653	0.423184	0.31852	0.171534
196	0.703604	0.571144	0.422805	0.318818	0.17113
196.2	0.703681	0.570741	0.422862	0.319053	0.171315
196.4	0.703433	0.570412	0.422836	0.318773	0.171496
196.6	0.703193	0.570121	0.422686	0.318612	0.171459
196.8	0.702846	0.569841	0.422333	0.318278	0.17123
197	0.702711	0.569647	0.421952	0.318008	0.17168
197.2	0.702633	0.569408	0.422051	0.317547	0.171824
197.4	0.702277	0.569035	0.421607	0.31721	0.171354
197.6	0.701525	0.568265	0.420967	0.316635	0.171201
197.8	0.7011	0.56785	0.42134	0.316636	0.170982
198	0.70051	0.567134	0.420735	0.315576	0.170791
198.2	0.700169	0.566387	0.42055	0.315567	0.170831
198.4	0.699101	0.565969	0.420212	0.315461	0.170379
198.6	0.698747	0.56548	0.420049	0.315111	0.170188
198.8	0.698021	0.565139	0.41972	0.3153	0.170237
199	0.697586	0.564866	0.419278	0.315052	0.170248
199.2	0.696876	0.564427	0.419199	0.314618	0.170476
199.4	0.696375	0.564433	0.418758	0.314083	0.170684
199.6	0.695526	0.563917	0.418784	0.314073	0.171089
199.8	0.694878	0.563497	0.41822	0.314208	0.170583
200	0.694505	0.563246	0.418373	0.314401	0.17064
200.2	0.694024	0.562979	0.41822	0.3141	0.170401
200.4	0.693652	0.562419	0.418086	0.313653	0.170288
200.6	0.693013	0.562169	0.417612	0.313331	0.170067
200.8	0.692662	0.561895	0.417027	0.313256	0.169837
201	0.692184	0.561432	0.416097	0.313168	0.169615
201.2	0.691321	0.560572	0.416248	0.312905	0.169123
201.4	0.690712	0.559747	0.415905	0.312821	0.169017
201.6	0.690266	0.559018	0.415831	0.312572	0.16912
201.8	0.690279	0.558776	0.416074	0.31215	0.168521
202	0.689633	0.558303	0.415456	0.311618	0.168035
202.2	0.689088	0.557988	0.415406	0.311568	0.167788
202.4	0.688501	0.557932	0.41498	0.311391	0.167409
202.6	0.687669	0.557459	0.414647	0.310649	0.167864
202.8	0.687136	0.557142	0.413905	0.310145	0.167558
203	0.686516	0.556621	0.413452	0.309291	0.166751
203.2	0.686133	0.556226	0.413143	0.308887	0.166728
203.4	0.685782	0.555997	0.412927	0.308847	0.166907
203.6	0.685558	0.555818	0.412857	0.308834	0.166957
203.8	0.685361	0.555878	0.412205	0.308929	0.166497
204	0.684985	0.555688	0.41224	0.30872	0.166331
204.2	0.684857	0.555356	0.412266	0.30834	0.166575
204.4	0.684441	0.554899	0.41195	0.308283	0.166572
204.6	0.683829	0.554435	0.411154	0.307768	0.166339
204.8	0.682994	0.553864	0.410643	0.307382	0.165954
205	0.682282	0.553113	0.410119	0.30736	0.16558
205.2	0.681888	0.552414	0.409924	0.307397	0.165417
205.4	0.682079	0.552471	0.409669	0.307502	0.165537
205.6	0.68148	0.551939	0.409412	0.307344	0.165308
205.8	0.680929	0.552177	0.408977	0.30699	0.165047
206	0.68047	0.552079	0.408481	0.30677	0.164957
206.2	0.679877	0.552072	0.40799	0.306541	0.165012
206.4	0.67921	0.552051	0.407059	0.306234	0.164549
206.6	0.678624	0.551775	0.406705	0.30579	0.164314
206.8	0.678443	0.551507	0.4061	0.305441	0.163358
207	0.678103	0.551336	0.406144	0.30533	0.163075
207.2	0.678031	0.55107	0.406517	0.305702	0.163138
207.4	0.677586	0.550917	0.406724	0.305436	0.163137
207.6	0.677486	0.550711	0.40645	0.305084	0.163062
207.8	0.677522	0.5506	0.406453	0.305361	0.163243
208	0.677408	0.549927	0.40638	0.304981	0.163511
208.2	0.677763	0.549379	0.406337	0.304578	0.164045
208.4	0.676986	0.548823	0.405906	0.304166	0.163742
208.6	0.676639	0.548109	0.405315	0.303515	0.163774
208.8	0.676248	0.547363	0.405321	0.303389	0.163553
209	0.675973	0.546549	0.40472	0.30315	0.163687
209.2	0.676073	0.545966	0.404295	0.30308	0.163867
209.4	0.675958	0.545627	0.403863	0.302575	0.163866
209.6	0.675399	0.545012	0.403494	0.302369	0.163645
209.8	0.675177	0.544989	0.403191	0.302497	0.163653
210	0.675332	0.544874	0.402978	0.30242	0.163565
210.2	0.674839	0.544683	0.402496	0.302412	0.163568
210.4	0.674568	0.544607	0.402124	0.302097	0.163066
210.6	0.673964	0.544466	0.402305	0.302132	0.162584
210.8	0.673192	0.544119	0.402089	0.302311	0.162258
211	0.673058	0.544035	0.402728	0.302513	0.162385
211.2	0.67268	0.543699	0.402912	0.302511	0.16223
211.4	0.672272	0.543822	0.402498	0.302218	0.16207
211.6	0.672093	0.543867	0.402235	0.302483	0.162283
211.8	0.671897	0.543772	0.402159	0.302637	0.162285
212	0.67159	0.543847	0.402162	0.302486	0.162063
212.2	0.671242	0.543907	0.402216	0.30227	0.161781
212.4	0.670142	0.543585	0.402082	0.301928	0.161299
212.6	0.669343	0.543218	0.402089	0.30185	0.161629
212.8	0.668851	0.542998	0.402084	0.301351	0.161709
213	0.668358	0.542521	0.401889	0.301075	0.161933
213.2	0.66846	0.542524	0.401786	0.300772	0.161693
213.4	0.667965	0.542308	0.401354	0.300606	0.161451
213.6	0.667593	0.541966	0.401346	0.30072	0.161441
213.8	0.667232	0.541493	0.400827	0.300769	0.16123
214	0.667078	0.541441	0.400445	0.300601	0.161194
214.2	0.666558	0.540649	0.399694	0.299795	0.161042
214.4	0.666045	0.540006	0.399428	0.299784	0.160762
214.6	0.665258	0.5392	0.398874	0.29944	0.160144
214.8	0.665223	0.53898	0.398475	0.299485	0.160032
215	0.665364	0.538613	0.39845	0.299489	0.160136
215.2	0.664956	0.538118	0.397409	0.299385	0.159507
215.4	0.664781	0.537771	0.396426	0.299134	0.159105
215.6	0.664777	0.537789	0.396665	0.298972	0.158777
215.8	0.66486	0.538014	0.39683	0.299126	0.158576
216	0.664611	0.538271	0.396907	0.299026	0.15825
216.2	0.664043	0.538155	0.396725	0.298618	0.158386
216.4	0.663791	0.537944	0.396959	0.29826	0.158629
216.6	0.66313	0.537725	0.39681	0.298028	0.159131
216.8	0.662748	0.537575	0.396447	0.297266	0.158714
217	0.662168	0.537277	0.396247	0.297234	0.15872
217.2	0.662143	0.537218	0.396121	0.297127	0.158967
217.4	0.6613	0.536565	0.395673	0.29663	0.159086
217.6	0.660748	0.536097	0.395409	0.296247	0.158934
217.8	0.660623	0.535475	0.395033	0.296133	0.158999
218	0.659896	0.53511	0.3951	0.295806	0.159309
218.2	0.659568	0.534395	0.394746	0.295448	0.15939
218.4	0.658776	0.533961	0.394828	0.295367	0.159375
218.6	0.658881	0.533751	0.394519	0.294837	0.159016
218.8	0.659476	0.533934	0.395037	0.295575	0.159557
219	0.659323	0.533536	0.394805	0.295829	0.159556
219.2	0.659522	0.5336	0.394381	0.296175	0.159387
219.4	0.659444	0.533561	0.394493	0.296295	0.159387
219.6	0.659347	0.533994	0.395285	0.296475	0.159512
219.8	0.658899	0.53428	0.395433	0.29687	0.159836
220	0.658323	0.534198	0.395225	0.296929	0.159966
220.2	0.657764	0.533858	0.394801	0.296626	0.160056
220.4	0.657111	0.533141	0.394164	0.295895	0.159634
220.6	0.656461	0.532973	0.393263	0.295456	0.158901
220.8	0.655721	0.532945	0.392906	0.295169	0.158177
221	0.655456	0.532572	0.392711	0.295388	0.158615
221.2	0.655465	0.532263	0.392233	0.294776	0.158756
221.4	0.65503	0.531922	0.391904	0.29454	0.158279
221.6	0.655041	0.53145	0.391833	0.294378	0.157869
221.8	0.654652	0.530847	0.391524	0.294064	0.157623
222	0.654034	0.530641	0.391481	0.293474	0.157345
222.2	0.654063	0.530342	0.391507	0.292816	0.156746
222.4	0.654185	0.530133	0.391702	0.292452	0.156778
222.6	0.655288	0.530225	0.391703	0.292854	0.156934
222.8	0.655596	0.530191	0.391666	0.293066	0.157362
223	0.655572	0.529728	0.391149	0.293002	0.15694
223.2	0.655517	0.529459	0.391282	0.292768	0.15717
223.4	0.654898	0.52899	0.391488	0.292344	0.157112
223.6	0.654302	0.528718	0.391438	0.292446	0.156884
223.8	0.653489	0.528496	0.390744	0.292403	0.156823
224	0.652961	0.528053	0.390026	0.292573	0.156869
224.2	0.652291	0.527387	0.389858	0.292195	0.157159
224.4	0.651954	0.526964	0.389637	0.291828	0.157004
224.6	0.651944	0.52724	0.389786	0.292123	0.156838
224.8	0.651389	0.526923	0.390082	0.291883	0.156995
225	0.651329	0.526829	0.390156	0.29205	0.157511
225.2	0.650886	0.52689	0.389871	0.291938	0.156892
225.4	0.650478	0.52655	0.389937	0.292238	0.156541
225.6	0.65021	0.526289	0.389666	0.291967	0.156262
225.8	0.64976	0.525878	0.38937	0.291453	0.155576
226	0.649643	0.525926	0.389263	0.291068	0.155302
226.2	0.64948	0.525578	0.389257	0.290809	0.155033
226.4	0.650016	0.525393	0.389012	0.291119	0.15506
226.6	0.650375	0.52516	0.388525	0.290936	0.15504
226.8	0.64969	0.524682	0.388284	0.290727	0.154886
227	0.649264	0.524317	0.38801	0.290476	0.154462
227.2	0.648476	0.524192	0.387977	0.289894	0.154833
227.4	0.648296	0.523942	0.387775	0.290127	0.154418
227.6	0.647988	0.523991	0.387294	0.290373	0.154398
227.8	0.647611	0.52383	0.386837	0.290181	0.154717
228	0.64726	0.523409	0.386614	0.290249	0.154871
228.2	0.647173	0.523061	0.386784	0.289969	0.15524
228.4	0.647157	0.523163	0.38678	0.28973	0.154997
228.6	0.647146	0.523279	0.38674	0.289433	0.155016
228.8	0.646355	0.523147	0.386448	0.288969	0.154701
229	0.646036	0.523311	0.386217	0.289289	0.154732
229.2	0.645925	0.523178	0.385442	0.28876	0.154183
229.4	0.646015	0.52306	0.385315	0.288247	0.154183
229.6	0.645963	0.523009	0.385237	0.288016	0.153991
229.8	0.645849	0.522347	0.384812	0.287437	0.153416
230	0.645487	0.522187	0.385013	0.28772	0.153688
230.2	0.645399	0.521679	0.384967	0.287544	0.153349
230.4	0.645185	0.521347	0.384576	0.287461	0.152955
230.6	0.644408	0.52093	0.38452	0.287559	0.153006
230.8	0.643739	0.520525	0.384757	0.287744	0.152939
231	0.643383	0.520121	0.384637	0.287513	0.152873
231.2	0.643059	0.519881	0.38475	0.287572	0.152829
231.4	0.642921	0.519783	0.384759	0.287625	0.152519
231.6	0.642379	0.519707	0.385126	0.287616	0.152904
231.8	0.642146	0.519224	0.385019	0.287273	0.152504
232	0.641869	0.519028	0.385128	0.287074	0.152949
232.2	0.642349	0.519598	0.385221	0.287149	0.153453
232.4	0.64205	0.519693	0.385631	0.287376	0.153539
232.6	0.641877	0.519456	0.385417	0.287109	0.153192
232.8	0.641551	0.519124	0.3851	0.286727	0.152621
233	0.641624	0.518689	0.384769	0.286399	0.152443
233.2	0.641597	0.518393	0.384181	0.285574	0.152073
233.4	0.641379	0.518008	0.384244	0.285368	0.152113
233.6	0.640918	0.517372	0.383744	0.285088	0.152083
233.8	0.640839	0.517113	0.383156	0.284968	0.152
234	0.640367	0.517049	0.383145	0.285344	0.151909
234.2	0.640425	0.516925	0.382441	0.285081	0.15154
234.4	0.640018	0.516711	0.381764	0.284995	0.15147
234.6	0.639507	0.516281	0.381213	0.284493	0.151505
234.8	0.639177	0.515745	0.380604	0.284187	0.151341
235	0.638541	0.515322	0.379503	0.283892	0.150649
235.2	0.638171	0.515279	0.378857	0.283565	0.150347
235.4	0.637833	0.515391	0.378448	0.283541	0.15038
235.6	0.638056	0.515637	0.378622	0.283597	0.150591
235.8	0.638257	0.515618	0.378381	0.283152	0.150752
236	0.638343	0.51583	0.378568	0.283139	0.151365
236.2	0.638678	0.51587	0.378591	0.283306	0.151063
236.4	0.638579	0.515578	0.379268	0.283275	0.150771
236.6	0.638814	0.515242	0.379236	0.283028	0.150446
236.8	0.63896	0.514923	0.37929	0.282661	0.150241
237	0.638827	0.514659	0.379471	0.282987	0.150319
237.2	0.638369	0.514495	0.379494	0.282945	0.150517
237.4	0.638452	0.514311	0.379944	0.283125	0.150762
237.6	0.638181	0.514088	0.379827	0.283421	0.150636
237.8	0.638049	0.514114	0.379792	0.283411	0.150451
238	0.6376	0.513754	0.379574	0.283405	0.150211
238.2	0.636995	0.513372	0.378986	0.283003	0.150052
238.4	0.635977	0.513101	0.378773	0.282981	0.150452
238.6	0.635228	0.512686	0.37844	0.282434	0.15035
238.8	0.634808	0.512449	0.377668	0.28281	0.150262
239	0.634647	0.512555	0.377039	0.282802	0.149837
239.2	0.634504	0.512534	0.376864	0.282859	0.149867
239.4	0.634557	0.513126	0.376669	0.283405	0.150278
239.6	0.634479	0.513125	0.376675	0.28327	0.150658
239.8	0.63428	0.513023	0.376415	0.282945	0.150821
240	0.634223	0.512951	0.376516	0.282689	0.150652
240.2	0.633803	0.513021	0.376788	0.282536	0.150676
240.4	0.634076	0.513285	0.376845	0.282262	0.150516
240.6	0.634256	0.51353	0.376677	0.282287	0.15071
240.8	0.63439	0.51359	0.376768	0.282719	0.150596
241	0.634583	0.513442	0.376871	0.28354	0.150996
241.2	0.634282	0.513211	0.376704	0.283346	0.150866
241.4	0.634622	0.51289	0.37657	0.283284	0.150636
241.6	0.633743	0.512287	0.375887	0.282961	0.150149
241.8	0.633417	0.512062	0.375631	0.282605	0.150142
242	0.632756	0.511509	0.375529	0.28254	0.149822
242.2	0.632064	0.510995	0.375248	0.282223	0.149721
242.4	0.631598	0.510422	0.375497	0.281862	0.149781
242.6	0.631025	0.509868	0.375117	0.281148	0.149164
242.8	0.630752	0.509319	0.374183	0.281306	0.149157
243	0.630729	0.508956	0.373781	0.281032	0.148959
243.2	0.630493	0.508428	0.373281	0.28077	0.14881
243.4	0.630375	0.508487	0.373123	0.280955	0.149216
243.6	0.629957	0.507911	0.37275	0.280692	0.148967
243.8	0.629663	0.507737	0.372599	0.280304	0.1488
244	0.629206	0.507923	0.372843	0.279864	0.148625
244.2	0.629192	0.507908	0.372937	0.279492	0.148436
244.4	0.629179	0.508058	0.372579	0.278767	0.148148
244.6	0.628897	0.508124	0.372802	0.278626	0.148422
244.8	0.628901	0.508053	0.372664	0.278754	0.148291
245	0.628927	0.50813	0.372646	0.278671	0.148522
245.2	0.628803	0.508283	0.373082	0.278419	0.148126
245.4	0.628775	0.507812	0.373325	0.278294	0.14762
245.6	0.628441	0.507314	0.373325	0.278115	0.14739
245.8	0.628591	0.507235	0.373082	0.277768	0.147292
246	0.627967	0.506887	0.37305	0.277101	0.146638
246.2	0.627381	0.50603	0.372642	0.276431	0.146589
246.4	0.626532	0.505312	0.372508	0.276236	0.146161
246.6	0.626206	0.504796	0.372125	0.276179	0.146332
246.8	0.626316	0.504533	0.371542	0.276528	0.14666
247	0.626814	0.504203	0.371496	0.276966	0.146941
247.2	0.626743	0.504033	0.371661	0.277383	0.147009
247.4	0.626577	0.503969	0.371757	0.2779	0.147404
247.6	0.62654	0.503823	0.371869	0.278177	0.147434
247.8	0.62621	0.503925	0.372417	0.27856	0.147869
248	0.626241	0.504501	0.372882	0.278868	0.148299
248.2	0.626424	0.50465	0.372749	0.278801	0.148357
248.4	0.625821	0.505151	0.372456	0.278647	0.14863
248.6	0.625944	0.505119	0.372648	0.279207	0.14857
248.8	0.626311	0.505545	0.372434	0.279156	0.148761
249	0.62655	0.505904	0.373244	0.279631	0.148774
249.2	0.62658	0.506101	0.373802	0.279545	0.148516
249.4	0.626704	0.505569	0.373811	0.279564	0.148021
249.6	0.626304	0.505365	0.373189	0.278735	0.147698
249.8	0.62544	0.505399	0.372584	0.27798	0.147268
250	0.624735	0.505015	0.372301	0.277503	0.146979
250.2	0.624334	0.504278	0.372188	0.277279	0.14655
250.4	0.623961	0.504251	0.371768	0.277348	0.146232
250.6	0.624075	0.503806	0.37124	0.277076	0.146266
250.8	0.62391	0.503391	0.370807	0.276951	0.14628
251	0.624066	0.502706	0.370541	0.277101	0.145789
251.2	0.623739	0.502684	0.370284	0.276658	0.145607
251.4	0.623555	0.502143	0.369461	0.276614	0.145463
251.6	0.623271	0.501945	0.369579	0.276633	0.145413
251.8	0.622662	0.5018	0.369427	0.276365	0.145546
252	0.62259	0.501804	0.3691	0.276135	0.145445
252.2	0.622562	0.501921	0.368858	0.276206	0.145439
252.4	0.622102	0.501651	0.368624	0.275887	0.145518
252.6	0.622109	0.50139	0.368744	0.275847	0.145524
252.8	0.621995	0.501595	0.368531	0.275828	0.146174
253	0.621396	0.501607	0.368767	0.27557	0.146036
253.2	0.620693	0.501632	0.368918	0.275262	0.146263
253.4	0.620239	0.501054	0.369084	0.275011	0.145985
253.6	0.620025	0.501332	0.369212	0.274722	0.14606
253.8	0.619682	0.501201	0.369114	0.274587	0.145959
254	0.619611	0.50115	0.36886	0.274474	0.145962
254.2	0.619924	0.50127	0.369216	0.274382	0.14603
254.4	0.620163	0.501341	0.368878	0.274284	0.14653
254.6	0.620399	0.500895	0.368583	0.274238	0.146179
254.8	0.6206	0.500584	0.368794	0.274432	0.146385
255	0.620661	0.500703	0.368441	0.274414	0.145901
255.2	0.620868	0.500965	0.368308	0.274246	0.146147
255.4	0.621104	0.500649	0.368226	0.274139	0.146078
255.6	0.620741	0.500731	0.368601	0.273947	0.146072
255.8	0.620425	0.500729	0.36859	0.274007	0.146147
256	0.620394	0.50089	0.369257	0.274635	0.14621
256.2	0.620164	0.501268	0.369454	0.274864	0.146483
256.4	0.619873	0.500943	0.369168	0.274756	0.146484
256.6	0.61958	0.5007	0.368685	0.274587	0.14621
256.8	0.619285	0.500456	0.368455	0.274882	0.146285
257	0.618661	0.500248	0.368615	0.274238	0.145989
257.2	0.618494	0.500242	0.368764	0.274404	0.146008
257.4	0.618442	0.499745	0.368627	0.27411	0.145454
257.6	0.618557	0.499521	0.36816	0.274241	0.145083
257.8	0.618282	0.499017	0.367355	0.273942	0.144953
258	0.618013	0.498796	0.366965	0.273478	0.144762
258.2	0.618255	0.498614	0.366847	0.273026	0.144995
258.4	0.618117	0.497989	0.366124	0.272805	0.144752
258.6	0.61776	0.497619	0.365715	0.273131	0.144534
258.8	0.617537	0.49731	0.36536	0.272711	0.144952
259	0.617365	0.497302	0.364703	0.272141	0.144615
259.2	0.617486	0.497064	0.364727	0.272043	0.144794
259.4	0.617297	0.496739	0.364756	0.272214	0.144884
259.6	0.616561	0.496831	0.364567	0.272545	0.144798
259.8	0.616131	0.496745	0.364526	0.27283	0.144861
260	0.616104	0.497229	0.365124	0.273365	0.144829
260.2	0.615946	0.497235	0.364837	0.273113	0.1448
260.4	0.615957	0.496922	0.364615	0.273033	0.144621
260.6	0.615758	0.496908	0.364648	0.272994	0.144415
260.8	0.615682	0.49688	0.365121	0.273366	0.144547
261	0.615856	0.496969	0.365949	0.27321	0.144748
261.2	0.615896	0.497017	0.366029	0.273385	0.144739
261.4	0.615792	0.49677	0.366101	0.273294	0.144335
261.6	0.615683	0.496707	0.365928	0.273437	0.143927
261.8	0.615274	0.497151	0.365997	0.273185	0.144138
262	0.614962	0.497105	0.365778	0.272586	0.143975
262.2	0.614901	0.496947	0.36562	0.272421	0.144407
262.4	0.614455	0.496485	0.365026	0.272281	0.144371
262.6	0.613886	0.496221	0.364383	0.272043	0.144567
262.8	0.613994	0.495984	0.364213	0.271483	0.144497
263	0.613962	0.495681	0.36397	0.271605	0.144297
263.2	0.613886	0.495436	0.363715	0.271891	0.14424
263.4	0.613355	0.494959	0.363325	0.271904	0.143477
263.6	0.613109	0.494946	0.363089	0.272056	0.143106
263.8	0.613058	0.494694	0.362904	0.272165	0.142653
264	0.613085	0.494707	0.363045	0.272415	0.142296
264.2	0.612719	0.493824	0.362787	0.271958	0.142007
264.4	0.612765	0.493599	0.362594	0.271704	0.141658
264.6	0.612827	0.493911	0.363091	0.271874	0.141686
264.8	0.61287	0.49369	0.363272	0.271999	0.141753
265	0.61333	0.493575	0.363972	0.272398	0.141985
265.2	0.613269	0.493462	0.363488	0.272795	0.142
265.4	0.613112	0.493591	0.363498	0.271952	0.141717
265.6	0.613058	0.494128	0.363787	0.272015	0.141786
265.8	0.61283	0.49423	0.36385	0.271696	0.142349
266	0.612868	0.494049	0.36341	0.27173	0.142711
266.2	0.61249	0.493606	0.362906	0.271303	0.142985
266.4	0.611779	0.493283	0.362488	0.271244	0.143093
266.6	0.611362	0.492964	0.362428	0.27098	0.143391
266.8	0.611343	0.492533	0.362495	0.270639	0.143396
267	0.611107	0.492435	0.361993	0.270221	0.143294
267.2	0.610895	0.492667	0.361806	0.270403	0.143161
267.4	0.610542	0.492685	0.361763	0.270011	0.142695
267.6	0.610241	0.492573	0.361803	0.269998	0.142875
267.8	0.609903	0.492383	0.361461	0.269751	0.142394
268	0.609725	0.492203	0.361245	0.269754	0.142892
268.2	0.609577	0.492036	0.360989	0.269746	0.143117
268.4	0.609651	0.492008	0.360837	0.269175	0.14295
268.6	0.609772	0.492228	0.361093	0.269501	0.142984
268.8	0.609824	0.492166	0.361127	0.269905	0.143275
269	0.609916	0.49193	0.361178	0.270127	0.143221
269.2	0.610006	0.492295	0.36113	0.270425	0.143293
269.4	0.609749	0.492615	0.361729	0.27004	0.14346
269.6	0.610094	0.492809	0.362041	0.270759	0.14375
269.8	0.609948	0.492175	0.361878	0.27055	0.14355
270	0.609605	0.491309	0.361352	0.270418	0.142947
270.2	0.609159	0.490617	0.361157	0.27007	0.14261
270.4	0.608924	0.490354	0.361357	0.270377	0.142565
270.6	0.608487	0.489774	0.360965	0.26981	0.142321
270.8	0.608585	0.489739	0.360442	0.269681	0.141973
271	0.608469	0.490068	0.360178	0.269725	0.142217
271.2	0.608163	0.489767	0.359985	0.269598	0.141907
271.4	0.607863	0.48903	0.35964	0.268912	0.141793
271.6	0.607323	0.488419	0.359256	0.268865	0.141489
271.8	0.607192	0.488443	0.358692	0.268718	0.141411
272	0.606915	0.487853	0.358304	0.268595	0.141779
272.2	0.606704	0.487361	0.358082	0.268422	0.141342
272.4	0.606089	0.486883	0.358015	0.268037	0.140796
272.6	0.60595	0.486861	0.358044	0.268549	0.140736
272.8	0.605914	0.486953	0.357864	0.268988	0.140874
273	0.605641	0.48685	0.357804	0.268654	0.140855
273.2	0.605627	0.487429	0.358197	0.269128	0.141183
273.4	0.605627	0.48755	0.358274	0.268621	0.141425
273.6	0.605786	0.487165	0.357846	0.268363	0.141011
273.8	0.606039	0.486883	0.357573	0.268088	0.140458
274	0.606297	0.48653	0.357528	0.268246	0.140269
274.2	0.606524	0.486548	0.357577	0.268366	0.140523
274.4	0.606579	0.486618	0.357427	0.268418	0.140466
274.6	0.606624	0.486621	0.357258	0.268499	0.140541
274.8	0.606826	0.486695	0.357266	0.268808	0.140864
275	0.606634	0.48629	0.357254	0.268279	0.140851
275.2	0.606617	0.485663	0.357147	0.267544	0.140449
275.4	0.606834	0.485768	0.357252	0.267857	0.140353
275.6	0.606769	0.485952	0.357091	0.267931	0.140017
275.8	0.606647	0.485583	0.357115	0.267777	0.139999
276	0.606493	0.485175	0.357422	0.268065	0.139964
276.2	0.605877	0.485148	0.357487	0.2681	0.139818
276.4	0.605057	0.485264	0.357208	0.267703	0.139799
276.6	0.604477	0.485497	0.357017	0.267606	0.139531
276.8	0.604042	0.485644	0.357152	0.267237	0.139766
277	0.603384	0.486182	0.357628	0.267054	0.140269
277.2	0.603108	0.486439	0.357496	0.266868	0.140038
277.4	0.602662	0.486417	0.357199	0.266188	0.139517
277.6	0.602152	0.486048	0.356723	0.265809	0.139293
277.8	0.602065	0.486074	0.356068	0.265394	0.139161
278	0.601906	0.485803	0.355835	0.265475	0.13936
278.2	0.601929	0.485688	0.355722	0.265434	0.139346
278.4	0.60196	0.485516	0.355517	0.265647	0.139249
278.6	0.601913	0.485279	0.355227	0.265646	0.13927
278.8	0.602	0.484849	0.355093	0.26564	0.139545
279	0.602052	0.484694	0.354827	0.265303	0.13912
279.2	0.602044	0.484676	0.35495	0.265747	0.139349
279.4	0.602544	0.484443	0.354775	0.266198	0.13931
279.6	0.602905	0.484093	0.354402	0.265961	0.139699
279.8	0.602908	0.483531	0.354182	0.266035	0.139967
280	0.602836	0.483631	0.354306	0.266025	0.140566
280.2	0.60243	0.483328	0.353714	0.265189	0.140601
280.4	0.602482	0.483714	0.353493	0.264795	0.141152
280.6	0.602424	0.483362	0.353502	0.264627	0.141028
280.8	0.602447	0.483336	0.353759	0.264891	0.1414
281	0.60267	0.483734	0.353841	0.264867	0.141159
281.2	0.602655	0.483582	0.353257	0.263757	0.140192
281.4	0.602261	0.483408	0.352764	0.263287	0.139808
281.6	0.602122	0.483318	0.352532	0.262863	0.139701
281.8	0.601929	0.483547	0.352211	0.262505	0.13935
282	0.601762	0.483458	0.352669	0.262668	0.139199
282.2	0.601358	0.483546	0.353119	0.262885	0.139042
282.4	0.600644	0.483093	0.352975	0.263272	0.138833
282.6	0.600176	0.482978	0.352798	0.262972	0.138839
282.8	0.600137	0.483031	0.352953	0.263498	0.138609
283	0.599554	0.482888	0.353222	0.263639	0.138304
283.2	0.599304	0.482848	0.353593	0.26385	0.138532
283.4	0.599314	0.482249	0.35295	0.263632	0.138272
283.6	0.599466	0.482371	0.353186	0.263809	0.138897
283.8	0.599407	0.481905	0.353078	0.263961	0.139378
284	0.598836	0.481651	0.35311	0.263471	0.139601
284.2	0.598593	0.481454	0.352957	0.263284	0.139764
284.4	0.598376	0.481606	0.353013	0.263265	0.139936
284.6	0.598533	0.481275	0.353307	0.263371	0.139994
284.8	0.598555	0.48147	0.35349	0.263597	0.139709
285	0.598862	0.481505	0.353349	0.262988	0.139162
285.2	0.598734	0.481126	0.352913	0.262596	0.138744
285.4	0.598733	0.481063	0.35308	0.262418	0.138632
285.6	0.598243	0.48099	0.352984	0.262085	0.138011
285.8	0.598025	0.481047	0.352804	0.261714	0.137912
286	0.597557	0.48053	0.352709	0.26171	0.137799
286.2	0.597487	0.480333	0.352413	0.261825	0.137862
286.4	0.59742	0.479985	0.352272	0.262338	0.137928
286.6	0.597439	0.479655	0.351849	0.262163	0.13791
286.8	0.597365	0.479453	0.351953	0.262694	0.137563
287	0.597141	0.479196	0.351657	0.262417	0.137931
287.2	0.597489	0.479306	0.351258	0.262484	0.138159
287.4	0.597532	0.479269	0.351049	0.262914	0.138368
287.6	0.597589	0.479274	0.351235	0.263231	0.138666
287.8	0.597261	0.478868	0.351033	0.262959	0.138494
288	0.596578	0.478914	0.351048	0.262892	0.138223
288.2	0.5965	0.479506	0.35143	0.26331	0.138212
288.4	0.596697	0.479734	0.351626	0.263264	0.138396
288.6	0.596742	0.480173	0.352044	0.263527	0.138514
288.8	0.596638	0.480364	0.351672	0.263516	0.138377
289	0.596803	0.480688	0.351563	0.263305	0.138449
289.2	0.59683	0.480808	0.351383	0.263053	0.138131
289.4	0.596779	0.481037	0.351524	0.262723	0.137958
289.6	0.596462	0.480736	0.351126	0.262361	0.137722
289.8	0.596698	0.480514	0.351162	0.262215	0.137741
290	0.596582	0.480162	0.351131	0.262027	0.137826
290.2	0.596934	0.479908	0.351354	0.262048	0.137975
290.4	0.596538	0.479582	0.351313	0.262531	0.138195
290.6	0.596603	0.479496	0.350825	0.262782	0.13832
290.8	0.596775	0.479401	0.350952	0.262827	0.138344
291	0.596635	0.479263	0.350442	0.262777	0.138356
291.2	0.596799	0.479007	0.350495	0.262818	0.138256
291.4	0.596227	0.478323	0.350395	0.262463	0.137475
291.6	0.59574	0.477624	0.350007	0.261691	0.137108
291.8	0.59513	0.477219	0.349759	0.261247	0.13649
292	0.59501	0.477503	0.349867	0.261287	0.136115
292.2	0.594568	0.47752	0.349996	0.26118	0.136131
292.4	0.594019	0.477216	0.349941	0.260955	0.136196
292.6	0.593184	0.47743	0.34968	0.260495	0.136083
292.8	0.593295	0.477613	0.349776	0.260293	0.136331
293	0.593161	0.477717	0.349593	0.259752	0.136246
293.2	0.592996	0.477588	0.349225	0.259453	0.135966
293.4	0.592768	0.477282	0.349266	0.259252	0.135965
293.6	0.593232	0.477136	0.349345	0.259332	0.136113
293.8	0.593432	0.477077	0.349396	0.259158	0.136008
294	0.593696	0.47727	0.349459	0.25953	0.136447
294.2	0.593859	0.477224	0.349456	0.260034	0.136486
294.4	0.593938	0.477089	0.349021	0.260647	0.136714
294.6	0.594398	0.476936	0.348757	0.26124	0.136734
294.8	0.594436	0.476632	0.348685	0.260831	0.136602
295	0.594187	0.476484	0.348034	0.261302	0.136403
295.2	0.59428	0.47622	0.347644	0.261426	0.136546
295.4	0.594187	0.475904	0.347192	0.261426	0.136482
295.6	0.594091	0.47592	0.347354	0.261889	0.137149
295.8	0.594023	0.475993	0.347046	0.262449	0.13681
296	0.594058	0.476253	0.347208	0.263009	0.137213
296.2	0.593677	0.476554	0.347119	0.263128	0.137576
296.4	0.593115	0.476627	0.347204	0.263174	0.137367
296.6	0.592889	0.476938	0.347198	0.262874	0.137864
296.8	0.59317	0.47699	0.347626	0.26305	0.138096
297	0.593185	0.476815	0.34745	0.262706	0.138133
297.2	0.593221	0.476692	0.347471	0.262476	0.138131
297.4	0.592957	0.47659	0.348	0.261968	0.137844
297.6	0.593239	0.476525	0.348101	0.261644	0.137574
297.8	0.592302	0.476007	0.34772	0.261055	0.136915
298	0.592072	0.475909	0.347565	0.260768	0.137033
298.2	0.591564	0.475467	0.347671	0.260442	0.136924
298.4	0.591313	0.475165	0.347177	0.259872	0.136962
298.6	0.590949	0.474874	0.3467	0.25935	0.136415
298.8	0.590781	0.475239	0.346517	0.259289	0.136295
299	0.590133	0.475087	0.346168	0.259563	0.135767
299.2	0.589946	0.475035	0.346249	0.259404	0.135814
299.4	0.589831	0.4747	0.346176	0.259517	0.136026
299.6	0.589779	0.474618	0.346258	0.259772	0.136319
299.8	0.589772	0.474756	0.346194	0.259729	0.1362
300	0.59003	0.475122	0.346338	0.259878	0.136375
300.2	0.590285	0.475453	0.346395	0.259815	0.136266
300.4	0.59039	0.475104	0.346653	0.259924	0.136395
300.6	0.5904	0.475115	0.346941	0.260028	0.136604
300.8	0.590629	0.474696	0.346863	0.260392	0.136238
301	0.590828	0.474588	0.346562	0.260391	0.136157
301.2	0.590155	0.474256	0.346113	0.259862	0.135671
301.4	0.589659	0.474145	0.346021	0.259927	0.13568
301.6	0.589259	0.473457	0.34538	0.260071	0.13545
301.8	0.588567	0.472998	0.345342	0.259829	0.135709
302	0.588358	0.473092	0.345535	0.259503	0.136459
302.2	0.587595	0.47251	0.345521	0.259613	0.136318
302.4	0.587505	0.472306	0.345319	0.259106	0.136032
302.6	0.587177	0.472184	0.345449	0.25901	0.135494
302.8	0.586949	0.471886	0.345889	0.258817	0.135374
303	0.586416	0.471475	0.345843	0.257986	0.135183
303.2	0.586295	0.471461	0.346281	0.257575	0.135105
303.4	0.586372	0.471152	0.346185	0.257441	0.135093
303.6	0.586417	0.471303	0.346162	0.257007	0.13481
303.8	0.586355	0.471288	0.346436	0.256633	0.134728
304	0.586918	0.471373	0.346744	0.256763	0.13501
304.2	0.58702	0.471709	0.347036	0.257016	0.135238
304.4	0.58693	0.471632	0.347058	0.257227	0.134975
304.6	0.587218	0.47154	0.346842	0.257941	0.134768
304.8	0.587122	0.471215	0.34596	0.258525	0.134701
305	0.586908	0.471026	0.345467	0.258741	0.134394
305.2	0.586643	0.470689	0.345151	0.258812	0.134313
305.4	0.586255	0.470523	0.344872	0.259206	0.134824
305.6	0.585833	0.469884	0.344491	0.258981	0.134833
305.8	0.585523	0.469738	0.344393	0.258364	0.135125
306	0.584963	0.469453	0.343998	0.258047	0.135215
306.2	0.58471	0.468741	0.343709	0.257766	0.13512
306.4	0.58488	0.468645	0.34379	0.257459	0.135145
306.6	0.584348	0.468611	0.343576	0.2576	0.134756
306.8	0.58429	0.468679	0.343629	0.257409	0.134828
307	0.583879	0.468846	0.342918	0.256917	0.134656
307.2	0.583435	0.468834	0.342632	0.256807	0.133897
307.4	0.583748	0.469141	0.342081	0.256648	0.134036
307.6	0.583698	0.469461	0.342064	0.256154	0.134114
307.8	0.584132	0.469958	0.342689	0.256299	0.134744
308	0.584443	0.470705	0.342948	0.256916	0.134999
308.2	0.584953	0.471064	0.342955	0.256971	0.134832
308.4	0.584851	0.471007	0.342242	0.257041	0.134249
308.6	0.585151	0.471118	0.342431	0.257577	0.134555
308.8	0.58538	0.471213	0.34268	0.25773	0.134736
309	0.585396	0.47138	0.342781	0.257894	0.134572
309.2	0.585394	0.471681	0.342869	0.25754	0.134946
309.4	0.585127	0.471761	0.342883	0.257427	0.135224
309.6	0.585062	0.471433	0.342713	0.257011	0.135347
309.8	0.584967	0.470881	0.342716	0.256657	0.135757
310	0.58499	0.470893	0.343112	0.256731	0.136134
310.2	0.584968	0.470055	0.343163	0.256906	0.136021
310.4	0.584888	0.469838	0.343214	0.257155	0.135726
310.6	0.584658	0.469383	0.343361	0.257203	0.135502
310.8	0.584466	0.468785	0.343482	0.257093	0.135658
311	0.58419	0.467848	0.342492	0.256738	0.135178
311.2	0.583792	0.467193	0.342523	0.256891	0.135156
311.4	0.583729	0.467115	0.342348	0.256878	0.135349
311.6	0.583648	0.466768	0.342536	0.256651	0.134791
311.8	0.583715	0.466719	0.343033	0.257037	0.13459
312	0.58328	0.466272	0.342343	0.256628	0.134307
312.2	0.583002	0.466089	0.34198	0.256353	0.134071
312.4	0.582448	0.466042	0.341868	0.256569	0.133966
312.6	0.582428	0.466239	0.342735	0.25677	0.134258
312.8	0.582697	0.466668	0.342683	0.256533	0.134194
313	0.582202	0.467368	0.342125	0.256465	0.134009
313.2	0.582176	0.467748	0.342107	0.255815	0.133609
313.4	0.582433	0.467998	0.341903	0.256109	0.133372
313.6	0.582559	0.467878	0.341824	0.255609	0.133272
313.8	0.582825	0.468025	0.341877	0.255581	0.133357
314	0.582695	0.468299	0.341965	0.255293	0.133536
314.2	0.582845	0.467899	0.341822	0.254986	0.133321
314.4	0.582916	0.467945	0.342021	0.254858	0.133093
314.6	0.582965	0.467668	0.342131	0.254804	0.133397
314.8	0.582759	0.467151	0.341433	0.255091	0.133431
315	0.582565	0.466764	0.340879	0.255005	0.133508
315.2	0.581698	0.466474	0.340827	0.254904	0.133545
315.4	0.581622	0.466445	0.340287	0.254647	0.133111
315.6	0.582167	0.466314	0.340883	0.254348	0.1328
315.8	0.581705	0.466123	0.340708	0.254351	0.133033
316	0.581164	0.465801	0.340103	0.254155	0.133403
316.2	0.581313	0.46614	0.340265	0.254497	0.13337
316.4	0.581927	0.466299	0.340833	0.254426	0.133469
316.6	0.58198	0.466486	0.341088	0.254357	0.133689
316.8	0.582043	0.466578	0.340725	0.254422	0.133624
317	0.581829	0.466856	0.340538	0.254916	0.133919
317.2	0.581786	0.4668	0.340735	0.255129	0.133769
317.4	0.581528	0.466858	0.340425	0.255485	0.133611
317.6	0.581109	0.466601	0.340764	0.255293	0.133814
317.8	0.580561	0.466309	0.340417	0.255421	0.133722
318	0.580012	0.466251	0.340386	0.255515	0.133964
318.2	0.580037	0.466213	0.340569	0.255933	0.133867
318.4	0.579328	0.466251	0.339946	0.255944	0.133375
318.6	0.578823	0.466113	0.339612	0.255751	0.133636
318.8	0.57824	0.465854	0.339091	0.255669	0.133501
319	0.5778	0.466048	0.33925	0.25547	0.133251
319.2	0.577236	0.465784	0.339006	0.255253	0.132705
319.4	0.577019	0.465715	0.339094	0.254932	0.132179
319.6	0.577269	0.465597	0.339369	0.254891	0.1322
319.8	0.577595	0.465432	0.338715	0.254897	0.132079
320	0.577958	0.4651	0.338744	0.254735	0.131656
320.2	0.579261	0.465129	0.33868	0.254723	0.131231
320.4	0.579646	0.464867	0.338442	0.254849	0.131253
320.6	0.579477	0.464643	0.338524	0.254909	0.131363
320.8	0.579952	0.464545	0.338694	0.255324	0.131353
321	0.580097	0.464174	0.338692	0.255568	0.131712
321.2	0.580104	0.463786	0.338975	0.255261	0.131888
321.4	0.57979	0.463573	0.338693	0.254586	0.13195
321.6	0.579641	0.463524	0.338759	0.254385	0.13237
321.8	0.579563	0.463147	0.338374	0.254191	0.132584
322	0.579459	0.463695	0.338462	0.253994	0.132932
322.2	0.579024	0.463479	0.338333	0.253843	0.133134
322.4	0.578341	0.463581	0.338083	0.253118	0.132833
322.6	0.578111	0.463318	0.338344	0.253072	0.133074
322.8	0.577586	0.46342	0.339017	0.253007	0.133061
323	0.577343	0.463251	0.339109	0.253287	0.132907
323.2	0.577001	0.462682	0.338999	0.252995	0.132649
323.4	0.576802	0.462353	0.338538	0.252844	0.132331
323.6	0.577234	0.462506	0.338026	0.252914	0.132154
323.8	0.577497	0.46239	0.337677	0.252864	0.13158
324	0.577509	0.461971	0.337772	0.252853	0.130725
324.2	0.577789	0.461848	0.337585	0.253202	0.13027
324.4	0.577537	0.461975	0.337655	0.253596	0.130582
324.6	0.577521	0.46229	0.338281	0.254044	0.130865
324.8	0.577765	0.462271	0.338599	0.254477	0.131005
325	0.577342	0.462025	0.338173	0.254269	0.131112
325.2	0.577021	0.462036	0.337963	0.253653	0.131381
325.4	0.577015	0.462438	0.337652	0.253328	0.131759
325.6	0.577269	0.46299	0.337583	0.253727	0.131742
325.8	0.577311	0.463231	0.337344	0.253781	0.131728
326	0.577314	0.463774	0.336931	0.253659	0.131853
326.2	0.577173	0.463399	0.336977	0.253597	0.132064
326.4	0.576723	0.463209	0.336906	0.25326	0.131665
326.6	0.576697	0.463034	0.336992	0.253383	0.131818
326.8	0.576579	0.462842	0.337203	0.253189	0.131591
327	0.576903	0.462643	0.336849	0.253401	0.131688
327.2	0.57695	0.462924	0.337068	0.25319	0.131842
327.4	0.576782	0.462996	0.336874	0.253139	0.132007
327.6	0.577117	0.463115	0.337087	0.252992	0.132108
327.8	0.577631	0.463086	0.33753	0.253118	0.132436
328	0.577741	0.462988	0.3375	0.252901	0.132224
328.2	0.577671	0.462687	0.337424	0.252993	0.132254
328.4	0.577555	0.462686	0.337627	0.253496	0.132664
328.6	0.577088	0.462402	0.337795	0.253568	0.132537
328.8	0.577112	0.462217	0.337569	0.253237	0.132561
329	0.576614	0.462038	0.337368	0.252931	0.13276
329.2	0.57616	0.462031	0.337596	0.252885	0.132806
329.4	0.576247	0.46239	0.33781	0.253297	0.132964
329.6	0.576021	0.462539	0.337691	0.253453	0.132785
329.8	0.575908	0.462547	0.337637	0.253466	0.133153
330	0.575554	0.462175	0.337437	0.2532	0.133131
330.2	0.57525	0.461837	0.337502	0.253032	0.133058
330.4	0.575089	0.461579	0.337021	0.253024	0.132524
330.6	0.574903	0.461732	0.336901	0.253022	0.132354
330.8	0.574972	0.461915	0.336597	0.252874	0.132007
331	0.574772	0.462103	0.336436	0.252761	0.132182
331.2	0.574549	0.462148	0.336181	0.252683	0.132157
331.4	0.57465	0.461927	0.335486	0.252581	0.132252
331.6	0.575344	0.461861	0.335216	0.252675	0.132279
331.8	0.575794	0.462317	0.334841	0.253041	0.132098
332	0.575642	0.461731	0.334387	0.252599	0.131686
332.2	0.575483	0.461393	0.334357	0.2527	0.131138
332.4	0.575213	0.461058	0.334215	0.252328	0.130933
332.6	0.574808	0.460766	0.334188	0.251802	0.1309
332.8	0.574897	0.460965	0.333896	0.251907	0.131002
333	0.574124	0.460866	0.33425	0.252034	0.131142
333.2	0.573694	0.461042	0.33463	0.252265	0.130891
333.4	0.573551	0.460753	0.334593	0.252296	0.131297
333.6	0.573383	0.460663	0.334947	0.252204	0.131551
333.8	0.573205	0.460221	0.335116	0.252427	0.131873
334	0.572777	0.459759	0.334786	0.251569	0.131625
334.2	0.572175	0.459308	0.334396	0.250925	0.131141
334.4	0.571895	0.459116	0.334166	0.250538	0.130706
334.6	0.571172	0.458723	0.334207	0.250142	0.130106
334.8	0.571	0.458378	0.334002	0.24978	0.130162
335	0.570554	0.457848	0.333786	0.249433	0.129961
335.2	0.570536	0.457561	0.333739	0.249494	0.130009
335.4	0.570703	0.457256	0.333414	0.249856	0.130088
335.6	0.570966	0.457128	0.333581	0.250019	0.129923
335.8	0.570947	0.456888	0.333544	0.250081	0.129562
336	0.570784	0.456787	0.333902	0.250097	0.129605
336.2	0.570985	0.457297	0.333977	0.250517	0.129418
336.4	0.571556	0.457355	0.334107	0.250183	0.129366
336.6	0.571647	0.457845	0.334006	0.250803	0.129627
336.8	0.571522	0.458469	0.334185	0.251429	0.129362
337	0.571621	0.458763	0.33457	0.251977	0.129819
337.2	0.571797	0.459186	0.33459	0.252268	0.129938
337.4	0.571945	0.459301	0.334602	0.252571	0.13046
337.6	0.571834	0.459493	0.335038	0.252758	0.130858
337.8	0.572135	0.459611	0.334916	0.252485	0.131112
338	0.572134	0.459606	0.334191	0.251482	0.130853
338.2	0.571461	0.459257	0.333924	0.250772	0.130201
338.4	0.57148	0.458948	0.333799	0.250481	0.130085
338.6	0.571092	0.458463	0.333719	0.250398	0.129853
338.8	0.570832	0.458267	0.33289	0.249946	0.129926
339	0.570374	0.457764	0.332382	0.249479	0.129614
339.2	0.570323	0.457386	0.33196	0.249668	0.129835
339.4	0.570272	0.457021	0.331828	0.249595	0.129601
339.6	0.570105	0.456961	0.331334	0.249425	0.12933
339.8	0.570118	0.456852	0.33094	0.249164	0.129481
340	0.570458	0.457637	0.331254	0.249726	0.129709
340.2	0.570828	0.457877	0.331325	0.250197	0.129826
340.4	0.570517	0.457786	0.331155	0.249587	0.129872
340.6	0.570494	0.457872	0.331014	0.249806	0.130183
340.8	0.570252	0.457632	0.331767	0.250504	0.130206
341	0.570371	0.45775	0.332051	0.2511	0.130955
341.2	0.570294	0.458024	0.332659	0.251177	0.130969
341.4	0.570259	0.457961	0.333124	0.251661	0.131243
341.6	0.57009	0.457806	0.333542	0.251804	0.131238
341.8	0.570227	0.457794	0.333265	0.251795	0.130759
342	0.569938	0.457604	0.333035	0.251577	0.130502
342.2	0.569382	0.457192	0.332975	0.251297	0.130126
342.4	0.569311	0.456847	0.332891	0.251546	0.129886
342.6	0.569323	0.456689	0.33262	0.251585	0.129986
342.8	0.569439	0.456715	0.332287	0.251489	0.130367
343	0.569419	0.456429	0.332515	0.251383	0.130155
343.2	0.569595	0.456638	0.332809	0.251439	0.130579
343.4	0.569728	0.456511	0.332775	0.250819	0.130347
343.6	0.569525	0.456358	0.332252	0.250352	0.130447
343.8	0.569757	0.456375	0.332325	0.249919	0.130986
344	0.569809	0.45651	0.332474	0.250022	0.130824
344.2	0.569513	0.456076	0.332118	0.249891	0.130943
344.4	0.569586	0.455807	0.33202	0.249397	0.131238
344.6	0.570056	0.455608	0.332245	0.249442	0.131707
344.8	0.569936	0.455693	0.332909	0.250025	0.131851
345	0.569861	0.45585	0.332982	0.249722	0.132023
345.2	0.569653	0.456165	0.332936	0.24958	0.131632
345.4	0.569316	0.455901	0.332803	0.249904	0.131641
345.6	0.569067	0.45607	0.332858	0.250134	0.131312
345.8	0.568786	0.455962	0.332351	0.249873	0.131082
346	0.568848	0.455992	0.332116	0.249753	0.131273
346.2	0.568617	0.455454	0.331636	0.249622	0.131138
346.4	0.568524	0.455382	0.331473	0.249619	0.131055
346.6	0.568411	0.455588	0.331311	0.249695	0.131136
346.8	0.568101	0.455853	0.331006	0.249652	0.131044
347	0.567684	0.455795	0.330569	0.249394	0.130422
347.2	0.567528	0.45564	0.330228	0.249227	0.130724
347.4	0.567492	0.455483	0.329817	0.248627	0.130275
347.6	0.567161	0.455644	0.32984	0.248523	0.130357
347.8	0.567248	0.455842	0.32971	0.248873	0.130169
348	0.567329	0.455527	0.329884	0.248964	0.129812
348.2	0.567366	0.455336	0.330138	0.248933	0.129798
348.4	0.567696	0.455254	0.330505	0.248606	0.129898
348.6	0.568253	0.455423	0.330531	0.24882	0.130208
348.8	0.568423	0.455627	0.330659	0.248665	0.129845
349	0.568017	0.45512	0.330869	0.248563	0.129967
349.2	0.567772	0.455304	0.33069	0.248666	0.129606
349.4	0.567348	0.455096	0.330959	0.248706	0.129627
349.6	0.567257	0.454933	0.331183	0.24882	0.129598
349.8	0.56696	0.454384	0.33091	0.248729	0.129971
350	0.566961	0.454269	0.33105	0.249069	0.130425
350.2	0.566964	0.453943	0.330953	0.248582	0.130301
350.4	0.566252	0.45409	0.330676	0.248576	0.130116
350.6	0.56569	0.453826	0.330342	0.248594	0.130116
350.8	0.565282	0.453504	0.329859	0.248788	0.129897
351	0.564893	0.453048	0.329836	0.248946	0.129898
351.2	0.564912	0.452319	0.329803	0.248612	0.129727
351.4	0.564608	0.452335	0.32994	0.248776	0.129384
351.6	0.564441	0.452052	0.330275	0.249098	0.128989
351.8	0.563944	0.451939	0.330446	0.249675	0.128765
352	0.564261	0.451587	0.330677	0.249589	0.128705
352.2	0.56467	0.451396	0.330383	0.249368	0.128255
352.4	0.564757	0.451312	0.329946	0.249328	0.128172
352.6	0.565349	0.451285	0.3298	0.249501	0.128426
352.8	0.565071	0.450756	0.329566	0.248694	0.128114
353	0.564846	0.450401	0.329796	0.248752	0.128293
353.2	0.565422	0.450685	0.329241	0.248525	0.128303
353.4	0.56499	0.450519	0.329199	0.248042	0.128416
353.6	0.565351	0.450759	0.329142	0.248023	0.128836
353.8	0.565304	0.450786	0.328524	0.24762	0.129181
354	0.565306	0.451166	0.328431	0.247368	0.129322
354.2	0.56551	0.451477	0.328079	0.246691	0.129306
354.4	0.564914	0.451875	0.328015	0.246873	0.129592
354.6	0.564993	0.452106	0.328191	0.247184	0.129898
354.8	0.564711	0.452185	0.328562	0.247381	0.129804
355	0.56435	0.452226	0.328456	0.246928	0.130123
355.2	0.5642	0.452045	0.328549	0.246828	0.129832
355.4	0.563674	0.452249	0.329019	0.247265	0.129595
355.6	0.563322	0.452035	0.32891	0.247039	0.129078
355.8	0.562937	0.452227	0.328686	0.247435	0.128806
356	0.563399	0.451877	0.328199	0.2471	0.128077
356.2	0.56321	0.451538	0.327662	0.24663	0.127613
356.4	0.562599	0.451266	0.327665	0.246194	0.127466
356.6	0.562756	0.450933	0.327798	0.245727	0.127548
356.8	0.562665	0.450693	0.327467	0.245506	0.127782
357	0.56298	0.45065	0.327717	0.245978	0.127828
357.2	0.563368	0.450476	0.327739	0.245957	0.127933
357.4	0.563463	0.45031	0.328042	0.246229	0.128211
357.6	0.563681	0.450399	0.327847	0.24656	0.128313
357.8	0.563621	0.450157	0.327433	0.246434	0.128353
358	0.563739	0.450637	0.327785	0.246833	0.128424
358.2	0.56396	0.450652	0.328221	0.246956	0.128624
358.4	0.563746	0.450591	0.328629	0.247315	0.128633
358.6	0.563725	0.450443	0.328711	0.247521	0.128731
358.8	0.563213	0.449871	0.328513	0.247311	0.128665
359	0.563081	0.449958	0.328359	0.246989	0.128578
359.2	0.562505	0.449601	0.328567	0.247096	0.128153
359.4	0.56219	0.449567	0.328485	0.246664	0.128101
359.6	0.561619	0.449797	0.327929	0.246482	0.128108
359.8	0.560824	0.449421	0.327391	0.246314	0.127645
360	0.560486	0.449154	0.32733	0.245947	0.127471
360.2	0.560056	0.449328	0.327152	0.245645	0.127663
360.4	0.559911	0.449395	0.327366	0.245772	0.127719
360.6	0.560462	0.449616	0.327171	0.245612	0.12795
360.8	0.56081	0.449638	0.327167	0.245858	0.128367
361	0.561275	0.449605	0.327517	0.246288	0.128392
361.2	0.561399	0.449535	0.32724	0.24612	0.128648
361.4	0.562068	0.44963	0.327479	0.24656	0.129016
361.6	0.56196	0.449704	0.326969	0.246245	0.128871
361.8	0.562032	0.449855	0.327074	0.246209	0.128992
362	0.562076	0.449712	0.327451	0.246309	0.128811
362.2	0.562328	0.449599	0.327232	0.246454	0.128879
362.4	0.562316	0.449724	0.327133	0.246416	0.128357
362.6	0.562317	0.449723	0.326699	0.246507	0.128464
362.8	0.562221	0.449669	0.326238	0.246328	0.128277
363	0.562059	0.449984	0.326417	0.246255	0.128009
363.2	0.561155	0.449968	0.32577	0.245789	0.127408
363.4	0.560988	0.450147	0.325646	0.24557	0.127645
363.6	0.56028	0.449945	0.325695	0.245514	0.127247
363.8	0.559994	0.449386	0.325541	0.245331	0.127031
364	0.560157	0.449819	0.325976	0.245654	0.127068
364.2	0.560239	0.450254	0.326098	0.245603	0.126964
364.4	0.560098	0.450047	0.326107	0.245705	0.126794
364.6	0.559997	0.450073	0.325955	0.245884	0.126705
364.8	0.559894	0.449485	0.326169	0.24636	0.127012
365	0.559865	0.449509	0.326425	0.246807	0.127149
365.2	0.560068	0.449061	0.32704	0.246846	0.127418
365.4	0.56023	0.448792	0.327669	0.246636	0.127756
365.6	0.560218	0.448989	0.32755	0.246418	0.128058
365.8	0.560059	0.448585	0.328198	0.246356	0.128302
366	0.560077	0.44854	0.328197	0.246191	0.128594
366.2	0.560208	0.449264	0.328213	0.246537	0.129132
366.4	0.560403	0.449472	0.328488	0.246947	0.129107
366.6	0.560585	0.449297	0.328077	0.247004	0.129742
366.8	0.560509	0.448872	0.327848	0.246278	0.1294
367	0.560439	0.448675	0.32801	0.246228	0.128974
367.2	0.559641	0.448196	0.327447	0.245411	0.128473
367.4	0.559405	0.447837	0.327392	0.245075	0.128461
367.6	0.559003	0.447841	0.327211	0.244776	0.128424
367.8	0.558428	0.447756	0.32674	0.244352	0.128487
368	0.558114	0.447661	0.326245	0.244166	0.128204
368.2	0.557845	0.447817	0.326027	0.244007	0.127819
368.4	0.557022	0.446978	0.325503	0.243937	0.127316
368.6	0.556542	0.446846	0.325559	0.244329	0.127146
368.8	0.556721	0.446501	0.325458	0.244224	0.127107
369	0.556705	0.446648	0.325223	0.24431	0.127084
369.2	0.557285	0.446355	0.325537	0.244533	0.12728
369.4	0.556977	0.446098	0.324845	0.244555	0.127179
369.6	0.557236	0.446287	0.32451	0.244937	0.12701
369.8	0.556955	0.445876	0.324473	0.245017	0.126838
370	0.556936	0.446323	0.324367	0.24547	0.126941
370.2	0.557253	0.446674	0.324449	0.245916	0.127532
370.4	0.55756	0.446511	0.324238	0.246357	0.127391
370.6	0.557771	0.446226	0.324179	0.245926	0.127603
370.8	0.557806	0.446054	0.324313	0.24553	0.127832
371	0.557329	0.446048	0.324729	0.245753	0.127924
371.2	0.556881	0.446193	0.324348	0.245686	0.127705
371.4	0.55688	0.446694	0.324343	0.245528	0.128069
371.6	0.556898	0.447243	0.324651	0.245323	0.128336
371.8	0.556858	0.447476	0.324699	0.244578	0.128078
372	0.557168	0.44776	0.325216	0.244418	0.127945
372.2	0.557061	0.448368	0.325691	0.244392	0.128042
372.4	0.556947	0.447963	0.325614	0.244098	0.127712
372.6	0.556944	0.448415	0.325578	0.243975	0.127791
372.8	0.557283	0.448282	0.325619	0.244051	0.128159
373	0.5574	0.448143	0.325456	0.244438	0.128192
373.2	0.557611	0.448071	0.325473	0.24497	0.128145
373.4	0.557076	0.447625	0.32503	0.245433	0.127895
373.6	0.556987	0.447419	0.324959	0.245501	0.127874
373.8	0.556347	0.446719	0.324365	0.24531	0.127437
374	0.555913	0.446237	0.324092	0.245013	0.127422
374.2	0.555589	0.445371	0.323373	0.244575	0.127413
374.4	0.55537	0.444714	0.322693	0.244753	0.127141
374.6	0.555647	0.444509	0.322567	0.244297	0.127337
374.8	0.555434	0.444312	0.322702	0.244232	0.127501
375	0.555289	0.444375	0.322636	0.244223	0.127051
375.2	0.556174	0.444741	0.322631	0.244399	0.126947
375.4	0.556627	0.44516	0.323174	0.24415	0.127006
375.6	0.556832	0.445287	0.323192	0.24383	0.126458
375.8	0.556925	0.445436	0.323384	0.24384	0.126244
376	0.557217	0.444919	0.323555	0.243782	0.12586
376.2	0.557348	0.44519	0.323529	0.243666	0.12556
376.4	0.557285	0.444842	0.323258	0.243491	0.125007
376.6	0.557378	0.444837	0.322951	0.243535	0.124983
376.8	0.557296	0.444466	0.323268	0.243649	0.125108
377	0.557188	0.444612	0.323057	0.243459	0.124979
377.2	0.5567	0.444653	0.322843	0.243206	0.125341
377.4	0.555785	0.444299	0.322756	0.243128	0.125701
377.6	0.554989	0.44365	0.322439	0.242447	0.125152
377.8	0.554098	0.44275	0.321721	0.242337	0.124575
378	0.553266	0.442538	0.321675	0.24219	0.124999
378.2	0.552401	0.442446	0.32171	0.24219	0.12519
378.4	0.552681	0.442745	0.322093	0.242474	0.12567
378.6	0.552648	0.443129	0.322745	0.242464	0.126195
378.8	0.552468	0.443179	0.323234	0.242446	0.126181
379	0.552677	0.44319	0.323772	0.242431	0.126217
379.2	0.553342	0.443258	0.324518	0.242955	0.126564
379.4	0.553292	0.44321	0.324576	0.242944	0.12614
379.6	0.553481	0.443361	0.324661	0.243012	0.126051
379.8	0.553516	0.443564	0.324843	0.243465	0.125984
380	0.553721	0.443721	0.324873	0.243363	0.125835
380.2	0.553841	0.444205	0.324859	0.243696	0.125914
380.4	0.55404	0.444296	0.324516	0.243802	0.12629
380.6	0.554351	0.444457	0.324164	0.24351	0.125875
380.8	0.554734	0.444532	0.324484	0.243112	0.12617
[truncated: 495 more rows]

## Sheet: Fig 2e
Time, seconds	1000 nM	500 nM	250 nM	125 nM	62.5 nM
[truncated: 2,400 more rows]

[truncated: 7 more sheets: Fig 2f, Fig 3 A B, Fig 3 C, Fig 5b, Fig 5c, Fig S21, Fig S22]
